# Supplementary material for: GenomegaMap: Within-Species Genome-Wide dN/dS Estimation from over 10,000 Genomes
Source: Mol Biol Evol. 2020 Mar 13;37(8):2450–60. doi: 10.1093/molbev/msaa069 (PMC7403622; doi:10.1093/molbev/msaa069)
Supplement: msaa069_Supplementary_Data [file msaa069_supplementary_data.zip]

Archive with 6 entries (5 files):
- msaa069-suppl_data/
- msaa069-suppl_data/example-bibliography.bib
- msaa069-suppl_data/genetics.bst
- msaa069-suppl_data/gsajnl.cls
- msaa069-suppl_data/inv.sty
- msaa069-suppl_data/stable-genesummary.xlsx
