# Supplementary material for: GenomegaMap: Within-Species Genome-Wide dN/dS Estimation from over 10,000 Genomes
Source: Mol Biol Evol. 2020 Mar 13;37(8):2450–60. doi: 10.1093/molbev/msaa069 (PMC7403622; doi:10.1093/molbev/msaa069)
Supplement: msaa069_Supplementary_Data [file msaa069_supplementary_data.zip › msaa069-suppl_data/example-bibliography.bib]

@article{schierup2000consequences,
  title={Consequences of recombination on traditional phylogenetic analysis},
  author={Schierup, Mikkel H and Hein, Jotun},
  journal={Genetics},
  volume={156},
  number={2},
  pages={879--891},
  year={2000},
  publisher={Genetics Soc America}
}

@article{anisimova2003effect,
  title={Effect of recombination on the accuracy of the likelihood method for detecting positive selection at amino acid sites},
  author={Anisimova, Maria and Nielsen, Rasmus and Yang, Ziheng},
  journal={Genetics},
  volume={164},
  number={3},
  pages={1229--1236},
  year={2003},
  publisher={Genetics Soc America}
}

@article{shriner2003potential,
  title={Potential impact of recombination on sitewise approaches for detecting positive natural selection},
  author={Shriner, Daniel and Nickle, David C and Jensen, Mark A and Mullins, James I},
  journal={Genetics Research},
  volume={81},
  number={2},
  pages={115--121},
  year={2003},
  publisher={Cambridge University Press}
}

@article{wilson2005estimating,
  title={Estimating diversifying selection and functional constraint in the presence of recombination},
  author={Wilson, Daniel J and McVean, Gilean},
  journal={Genetics},
  volume={172},
  number={3},
  pages={1411--1425},
  year={2006},
  publisher={Genetics Soc America}
}

@article{nielsen1998likelihood,
  title={Likelihood models for detecting positively selected amino acid sites and applications to the {HIV-1} envelope gene},
  author={Nielsen, Rasmus and Yang, Ziheng},
  journal={Genetics},
  volume={148},
  number={3},
  pages={929--936},
  year={1998},
  publisher={Genetics Soc America}
}

@article{kingman1982genealogy,
  title={On the genealogy of large populations},
  author={Kingman, John FC},
  journal={Journal of Applied Probability},
  volume={19},
  number={A},
  pages={27--43},
  year={1982},
  publisher={Cambridge University Press}
}

@incollection{wright1949adaptation,
  author      = {Wright, S},
  title       = {Adaptation and selection},
  editor      = {Jepson GL, Simpson GG, Mayr E},
  booktitle   = {Genetics, Paleontology, and Evolution},
  publisher   = {University Press},
  address     = {Princeton, NJ},
  year        = {1949},
  pages       = {365--389}
}

@article{nei1986simple,
  title={Simple methods for estimating the numbers of synonymous and nonsynonymous nucleotide substitutions.},
  author={Nei, Masatoshi and Gojobori, Takashi},
  journal={Molecular Biology and Evolution},
  volume={3},
  number={5},
  pages={418--426},
  year={1986}
}

@article{li1985new,
  title={A new method for estimating synonymous and nonsynonymous rates of nucleotide substitution considering the relative likelihood of nucleotide and codon changes.},
  author={Li, Wen-Hsiung and Wu, Chung-I and Luo, Chi-Cheng},
  journal={Molecular Biology and Evolution},
  volume={2},
  number={2},
  pages={150--174},
  year={1985}
}

@article{perler1980evolution,
  title={The evolution of genes: the chicken preproinsulin gene},
  author={Perler, Francine and Efstratiadis, Argiris and Lomedico, Peter and Gilbert, Walter and Kolodner, Richard and Dodgson, Jerry},
  journal={Cell},
  volume={20},
  number={2},
  pages={555--566},
  year={1980},
  publisher={Elsevier}
}

@article{miyata1980molecular,
  title={Molecular evolution of {mRNA}: a method for estimating evolutionary rates of synonymous and amino acid substitutions from homologous nucleotide sequences and its application},
  author={Miyata, Takashi and Yasunaga, Teruo},
  journal={Journal of Molecular Evolution},
  volume={16},
  number={1},
  pages={23--36},
  year={1980},
  publisher={Springer}
}

@article{kimura1980simple,
  title={A simple method for estimating evolutionary rates of base substitutions through comparative studies of nucleotide sequences},
  author={Kimura, Motoo},
  journal={Journal of Molecular Evolution},
  volume={16},
  number={2},
  pages={111--120},
  year={1980},
  publisher={Springer}
}

@article{ina1995new,
  title={New methods for estimating the numbers of synonymous and nonsynonymous substitutions},
  author={Ina, Yasuo},
  journal={Journal of Molecular Evolution},
  volume={40},
  number={2},
  pages={190--226},
  year={1995},
  publisher={Springer}
}

@article{felsenstein1973maximum,
  title={Maximum likelihood and minimum-steps methods for estimating evolutionary trees from data on discrete characters},
  author={Felsenstein, Joseph},
  journal={Systematic Biology},
  volume={22},
  number={3},
  pages={240--249},
  year={1973},
  publisher={Society of Systematic Zoology}
}


@article{felsenstein1978number,
  title={The number of evolutionary trees},
  author={Felsenstein, Joseph},
  journal={Systematic Zoology},
  volume={27},
  number={1},
  pages={27--33},
  year={1978},
  publisher={Society of Systematic Zoology}
}


@article{walker2018dna,
  title={Prediction of susceptibility to first-line tuberculosis drugs by {DNA} sequencing},
  author={{The CRyPTIC Consortium} and {The 100,000 Genomes Project}},
  journal={New England Journal of Medicine},
  volume={379},
  number={15},
  pages={1403--1415},
  year={2018},
  publisher={}
}

@article{li2003modeling,
  title={Modeling linkage disequilibrium and identifying recombination hotspots using single-nucleotide polymorphism data},
  author={Li, Na and Stephens, Matthew},
  journal={Genetics},
  volume={165},
  number={4},
  pages={2213--2233},
  year={2003},
  publisher={Genetics Soc America}
}

@article{wilson2011population,
  title={A population genetics-phylogenetics approach to inferring natural selection in coding sequences},
  author={Wilson, Daniel J and Hernandez, Ryan D and Andolfatto, Peter and Przeworski, Molly},
  journal={PLoS Genetics},
  volume={7},
  number={12},
  pages={e1002395},
  year={2011},
  publisher={Public Library of Science}
}

@article{watterson1977heterosis,
  title={Heterosis or neutrality?},
  author={Watterson, GA},
  journal={Genetics},
  volume={85},
  number={4},
  pages={789--814},
  year={1977},
  publisher={Genetics Soc America}
}

@article{dawid1982well,
  title={The well-calibrated {Bayesian}},
  author={Dawid, A Philip},
  journal={Journal of the American Statistical Association},
  volume={77},
  number={379},
  pages={605--610},
  year={1982},
  publisher={Taylor \& Francis Group}
}

@article{urwin2002phylogenetic,
  title={Phylogenetic evidence for frequent positive selection and recombination in the meningococcal surface antigen {PorB}},
  author={Urwin, Rachel and Holmes, Edward C and Fox, Andrew J and Derrick, Jeremy P and Maiden, Martin CJ},
  journal={Molecular Biology and Evolution},
  volume={19},
  number={10},
  pages={1686--1694},
  year={2002},
  publisher={Oxford University Press}
}

@article{cole1998deciphering,
  title={Deciphering the biology of {Mycobacterium tuberculosis} from the complete genome sequence},
  author={Cole, ST and Brosch, R and Parkhill, J and Garnier, T and Churcher, C and Harris, D and Gordon, SV and Eiglmeier, K and Gas, S and {Barry III}, CE and others},
  journal={Nature},
  volume={393},
  number={6685},
  pages={537},
  year={1998},
  publisher={Nature Publishing Group}
}

@book{world2018global,
  title={Global tuberculosis report 2018},
  author={{World Health Organization}},
  year={2018},
  publisher={World Health Organization, Geneva}
}

@article{kapopoulou2011mycobrowser,
  title={The {MycoBrowser} portal: a comprehensive and manually annotated resource for mycobacterial genomes},
  author={Kapopoulou, Adamandia and Lew, Jocelyne M and Cole, Stewart T},
  journal={Tuberculosis},
  volume={91},
  number={1},
  pages={8--13},
  year={2011},
  publisher={Elsevier}
}

@article{groschel2016esx,
  title={ESX secretion systems: mycobacterial evolution to counter host immunity},
  author={Gr{\"o}schel, Matthias I and Sayes, Fadel and Simeone, Roxane and Majlessi, Laleh and Brosch, Roland},
  journal={Nature Reviews Microbiology},
  volume={14},
  number={11},
  pages={677},
  year={2016},
  publisher={Nature Publishing Group}
}

@article{fishbein2015phylogeny,
  title={Phylogeny to function: {PE/PPE} protein evolution and impact on {Mycobacterium tuberculosis} pathogenicity},
  author={Fishbein, S and Van Wyk, N and Warren, RM and Sampson, SL},
  journal={Molecular Microbiology},
  volume={96},
  number={5},
  pages={901--916},
  year={2015},
  publisher={Wiley Online Library}
}

@article{sala2014multiple,
  title={Multiple toxin-antitoxin systems in {Mycobacterium tuberculosis}},
  author={Sala, Ambre and Bordes, Patricia and Genevaux, Pierre},
  journal={Toxins},
  volume={6},
  number={3},
  pages={1002--1020},
  year={2014},
  publisher={Multidisciplinary Digital Publishing Institute}
}

@article{palomino2014drug,
  title={Drug resistance mechanisms in {Mycobacterium tuberculosis}},
  author={Palomino, Juan Carlos and Martin, Anandi},
  journal={Antibiotics},
  volume={3},
  number={3},
  pages={317--340},
  year={2014},
  publisher={Multidisciplinary Digital Publishing Institute}
}

@article{okamoto2007loss,
  title={Loss of a conserved 7-methylguanosine modification in {16S rRNA} confers low-level streptomycin resistance in bacteria},
  author={Okamoto, Susumu and Tamaru, Aki and Nakajima, Chie and Nishimura, Kenji and Tanaka, Yukinori and Tokuyama, Shinji and Suzuki, Yasuhiko and Ochi, Kozo},
  journal={Molecular Microbiology},
  volume={63},
  number={4},
  pages={1096--1106},
  year={2007},
  publisher={Wiley Online Library}
}

@article{wong2011mutations,
  title={Mutations in {gidB} confer low-level streptomycin resistance in {Mycobacterium tuberculosis}},
  author={Wong, Sharon Y and Lee, Jong Seok and Kwak, Hyun Kyung and Via, Laura E and Boshoff, Helena IM and Barry, Clifton E},
  journal={Antimicrobial agents and chemotherapy},
  year={2011},
  publisher={Am Soc Microbiol}
}

@article{comas2012whole,
  title={Whole-genome sequencing of rifampicin-resistant {Mycobacterium tuberculosis} strains identifies compensatory mutations in RNA polymerase genes},
  author={Comas, I{\~n}aki and Borrell, Sonia and Roetzer, Andreas and Rose, Graham and Malla, Bijaya and Kato-Maeda, Midori and Galagan, James and Niemann, Stefan and Gagneux, Sebastien},
  journal={Nature genetics},
  volume={44},
  number={1},
  pages={106},
  year={2012},
  publisher={Nature Publishing Group}
}

@article{walker2015whole,
  title={Whole-genome sequencing for prediction of {Mycobacterium tuberculosis} drug susceptibility and resistance: a retrospective cohort study},
  author={Walker, Timothy M and Kohl, Thomas A and Omar, Shaheed V and Hedge, Jessica and Elias, Carlos Del Ojo and Bradley, Phelim and Iqbal, Zamin and Feuerriegel, Silke and Niehaus, Katherine E and Wilson, Daniel J and others},
  journal={Lancet Infectious Diseases},
  volume={15},
  number={10},
  pages={1193--1202},
  year={2015},
  publisher={Elsevier}
}

@article{vakulskas2014global,
  title={Global effects of the {DEAD}-box {RNA} helicase {DeaD (CsdA)} on gene expression over a broad range of temperatures},
  author={Vakulskas, Christopher A and Pannuri, Archana and Cort{\'e}s-Selva, Diana and Zere, Tesfalem R and Ahmer, Brian M and Babitzke, Paul and Romeo, Tony},
  journal={Molecular Microbiology},
  volume={92},
  number={5},
  pages={945--958},
  year={2014},
  publisher={Wiley Online Library}
}

@article{moll2002effects,
  title={Effects of ribosomal proteins {S1, S2} and the {DeaD/CsdA DEAD}-box helicase on translation of leaderless and canonical {mRNAs} in {Escherichia coli}},
  author={Moll, Isabella and Grill, Sonja and Gr{\"u}ndling, Angelika and Bl{\"a}si, Udo},
  journal={Molecular Microbiology},
  volume={44},
  number={5},
  pages={1387--1396},
  year={2002},
  publisher={Wiley Online Library}
}

@article{sengoku2006structural,
  title={Structural basis for {RNA} unwinding by the {DEAD}-box protein {Drosophila Vasa}},
  author={Sengoku, Toru and Nureki, Osamu and Nakamura, Akira and Kobayashi, Satoru and Yokoyama, Shigeyuki},
  journal={Cell},
  volume={125},
  number={2},
  pages={287--300},
  year={2006},
  publisher={Elsevier}
}

@article{linder1989birth,
  title={Birth of the {D-E-A-D} box},
  author={Linder, Patrick and Lasko, P. F. and Ashburner, M. and Leroy, P. and Nielsen, P. J. and Nishi, K. and Schnier, J. and Slonimski, P. P.},
  journal={Nature},
  volume={337},
  pages={121--122},
  year={1989}
}

@article{linder2013looking,
  title={Looking back on the birth of {DEAD}-box {RNA} helicases},
  author={Linder, Patrick and Fuller-Pace, Frances V},
  journal={Biochimica et Biophysica Acta (BBA)-Gene Regulatory Mechanisms},
  volume={1829},
  number={8},
  pages={750--755},
  year={2013},
  publisher={Elsevier}
}

@article{jones1996cold,
  title={Cold shock induces a major ribosomal-associated protein that unwinds double-stranded {RNA} in {Escherichia coli}},
  author={Jones, Pamela G and Mitta, Masanori and Kim, Youngho and Jiang, Weining and Inouye, Masayori},
  journal={Proceedings of the National Academy of Sciences},
  volume={93},
  number={1},
  pages={76--80},
  year={1996},
  publisher={National Acad Sciences}
}

@article{dejesus2017comprehensive,
  title={Comprehensive essentiality analysis of the {Mycobacterium tuberculosis} genome via saturating transposon mutagenesis},
  author={DeJesus, Michael A and Gerrick, Elias R and Xu, Weizhen and Park, Sae Woong and Long, Jarukit E and Boutte, Cara C and Rubin, Eric J and Schnappinger, Dirk and Ehrt, Sabine and Fortune, Sarah M and others},
  journal={MBio},
  volume={8},
  number={1},
  pages={e02133--16},
  year={2017},
  publisher={Am Soc Microbiol}
}

@article{lamichhane2003postgenomic,
  title={A postgenomic method for predicting essential genes at subsaturation levels of mutagenesis: application to {Mycobacterium tuberculosis}},
  author={Lamichhane, Gyanu and Zignol, Matteo and Blades, Natalie J and Geiman, Deborah E and Dougherty, Annette and Grosset, Jacques and Broman, Karl W and Bishai, William R},
  journal={Proceedings of the National Academy of Sciences},
  volume={100},
  number={12},
  pages={7213--7218},
  year={2003},
  publisher={National Acad Sciences}
}

@article{charollais2004csda,
  title={{CsdA}, a cold-shock {RNA} helicase from Escherichia coli, is involved in the biogenesis of 50S ribosomal subunit},
  author={Charollais, Julie and Dreyfus, Marc and Iost, Isabelle},
  journal={Nucleic Acids Research},
  volume={32},
  number={9},
  pages={2751--2759},
  year={2004},
  publisher={Oxford University Press}
}

@article{mcdonald1991adaptive,
  title={Adaptive protein evolution at the {Adh} locus in {Drosophila}},
  author={McDonald, John H and Kreitman, Martin},
  journal={Nature},
  volume={351},
  number={6328},
  pages={652},
  year={1991},
  publisher={Nature Publishing Group}
}

@article{godfroid2018recombination,
  title={Recombination signal in {Mycobacterium tuberculosis} stems from reference-guided assemblies and alignment artefacts},
  author={Godfroid, Maxime and Dagan, Tal and Kupczok, Anne},
  journal={Genome Biology and Evolution},
  volume={10},
  number={8},
  pages={1920--1926},
  year={2018},
  publisher={Oxford University Press}
}

@article{makhado2018outbreak,
  title={Outbreak of multidrug-resistant tuberculosis in {South Africa} undetected by {WHO}-endorsed commercial tests: an observational study},
  author={Makhado, Ndivhuho A and Matabane, Edith and Faccin, Mauro and Pin{\c{c}}on, Claire and Jouet, Agathe and Boutachkourt, Fairouz and Goeminne, L{\'e}onie and Gaudin, Cyril and Maphalala, Gugu and Beckert, Patrick and others},
  journal={Lancet Infectious Diseases},
  volume={18},
  number={12},
  pages={1350--1359},
  year={2018},
  publisher={Elsevier}
}

@article{koch2017influence,
  title={The influence of {HIV} on the evolution of {Mycobacterium tuberculosis}},
  author={Koch, Anastasia S and Brites, Daniela and Stucki, David and Evans, Joanna C and Seldon, Ronnett and Heekes, Alexa and Mulder, Nicola and Nicol, Mark and Oni, Tolu and Mizrahi, Valerie and others},
  journal={Molecular Biology and Evolution},
  volume={34},
  number={7},
  pages={1654--1668},
  year={2017},
  publisher={Oxford University Press}
}

@article{pepperell2013role,
  title={The role of selection in shaping diversity of natural {M. tuberculosis} populations},
  author={Pepperell, Caitlin S and Casto, Amanda M and Kitchen, Andrew and Granka, Julie M and Cornejo, Omar E and Holmes, Eddie C and Birren, Bruce and Galagan, James and Feldman, Marcus W},
  journal={PLoS Pathogens},
  volume={9},
  number={8},
  pages={e1003543},
  year={2013},
  publisher={Public Library of Science}
}

@article{mortimer2018signatures,
  title={Signatures of selection at drug resistance loci in {Mycobacterium tuberculosis}},
  author={Mortimer, Tatum D and Weber, Alexandra M and Pepperell, Caitlin S},
  journal={MSystems},
  volume={3},
  number={1},
  pages={e00108--17},
  year={2018},
  publisher={Am Soc Microbiol}
}

@article{zhang2013genome,
  title={Genome sequencing of 161 {Mycobacterium tuberculosis} isolates from China identifies genes and intergenic regions associated with drug resistance},
  author={Zhang, Hongtai and Li, Dongfang and Zhao, Lili and Fleming, Joy and Lin, Nan and Wang, Ting and Liu, Zhangyi and Li, Chuanyou and Galwey, Nicholas and Deng, Jiaoyu and others},
  journal={Nature Genetics},
  volume={45},
  number={10},
  pages={1255},
  year={2013},
  publisher={Nature Publishing Group}
}

@article{lee2015population,
  title={Population genomics of {Mycobacterium tuberculosis} in the Inuit},
  author={Lee, Robyn S and Radomski, Nicolas and Proulx, Jean-Francois and Levade, Ines and Shapiro, B Jesse and McIntosh, Fiona and Soualhine, Hafid and Menzies, Dick and Behr, Marcel A},
  journal={Proceedings of the National Academy of Sciences},
  volume={112},
  number={44},
  pages={13609--13614},
  year={2015},
  publisher={National Acad Sciences}
}

@article{farhat2013genomic,
  title={Genomic analysis identifies targets of convergent positive selection in drug-resistant {Mycobacterium tuberculosis}},
  author={Farhat, Maha R and Shapiro, B Jesse and Kieser, Karen J and Sultana, Razvan and Jacobson, Karen R and Victor, Thomas C and Warren, Robin M and Streicher, Elizabeth M and Calver, Alistair and Sloutsky, Alex and others},
  journal={Nature Genetics},
  volume={45},
  number={10},
  pages={1183},
  year={2013},
  publisher={Nature Publishing Group}
}

@article{osorio2013evidence,
  title={Evidence for diversifying selection in a set of {Mycobacterium tuberculosis} genes in response to antibiotic-and nonantibiotic-related pressure},
  author={Os{\'o}rio, Nuno S and Rodrigues, Fernando and Gagneux, Sebastien and Pedrosa, Jorge and Pinto-Carb{\'o}, Marta and Castro, Ant{\'o}nio G and Young, Douglas and Comas, I{\~n}aki and Saraiva, Margarida},
  journal={Molecular Biology and Evolution},
  volume={30},
  number={6},
  pages={1326--1336},
  year={2013},
  publisher={Oxford University Press}
}

@article{kryazhimskiy2008population,
  title={The population genetics of dN/dS},
  author={Kryazhimskiy, Sergey and Plotkin, Joshua B},
  journal={PLoS genetics},
  volume={4},
  number={12},
  year={2008},
  publisher={Public Library of Science}
}
