# Supplementary material for: GenomegaMap: Within-Species Genome-Wide dN/dS Estimation from over 10,000 Genomes
Source: Mol Biol Evol. 2020 Mar 13;37(8):2450–60. doi: 10.1093/molbev/msaa069 (PMC7403622; doi:10.1093/molbev/msaa069)
Supplement: msaa069_Supplementary_Data [file msaa069_supplementary_data.zip › msaa069-suppl_data/inv.sty]

% GENETICS Investigation article type
\NeedsTeXFormat{LaTeX2e}
\ProvidesPackage{styles/inv}[2015/03/31 v1.2 GSA Genetics Journal Investigation style]

% Set article type name for header
%\newcommand*{\articletypename}{INVESTIGATION}
\newcommand*{\articletypename}{}

% Set colors
\definecolor{color2}{RGB}{54,117,174} % color

\endinput
