# Supplementary material for: GenomegaMap: Within-Species Genome-Wide dN/dS Estimation from over 10,000 Genomes
Source: Mol Biol Evol. 2020 Mar 13;37(8):2450–60. doi: 10.1093/molbev/msaa069 (PMC7403622; doi:10.1093/molbev/msaa069)
Supplement: msaa069_Supplementary_Data [file msaa069_supplementary_data.zip › msaa069-suppl_data/stable-genesummary.xlsx]

## Sheet: stable
Locus	Name	Genbank annotation	Mycobrowser annotation	Model-averaged analysis											Post. prob. of independent ω per codon	Independent ω per codon analysis											Bayesian sliding window analysis
				Mean Pr(ω>1)	# sites Pr(ω>1)≥90%	Geometric mean ω	2.5% quantile geometric mean ω	97.5% quantile geometric mean ω	Geometric mean θ	2.5% quantile θ	97.5% quantile θ	Geometric mean κ	2.5% quantile κ	97.5% quantile κ		Mean Pr(ω>1)	# sites Pr(ω>1)≥90%	Geometric mean ω	2.5% quantile geometric mean ω	97.5% quantile geometric mean ω	Geometric mean θ	2.5% quantile θ	97.5% quantile θ	Geometric mean κ	2.5% quantile κ	97.5% quantile κ	Mean Pr(ω>1)	# sites Pr(ω>1)≥90%	Geometric mean ω	2.5% quantile geometric mean ω	97.5% quantile geometric mean ω	Geometric mean θ	2.5% quantile θ	97.5% quantile θ	Geometric mean κ	2.5% quantile κ	97.5% quantile κ
Rv0001	dnaA	chromosome replication initiator DnaA	Chromosomal replication initiator protein DnaA	0.314915	19	0.383412	0.145174	4.15175	0.0487255	0.0408891	0.0582671	3.10633	2.41059	4.02816	1	0.315319	19	0.384097	0.146295	4.15235	0.0486887	0.0408436	0.0583062	3.12019	2.41486	4.04764	0.245976	17	0.581192	0.12178	1.4129	0.0656629	0.0531361	0.0803313	2.75536	2.11505	3.55377
Rv0002	dnaN	DNA polymerase III subunit beta	DNA polymerase III (beta chain) DnaN (DNA nucleotidyltransferase)	0.308988	7	0.371822	0.155391	3.25631	0.0451044	0.0371441	0.0540674	3.67794	2.72823	4.9462	1	0.308329	7	0.370821	0.156265	3.22396	0.0452176	0.0370792	0.0544934	3.67191	2.71881	4.89888	0.0772547	0	0.560003	0.0764818	0.994737	0.0625645	0.0491678	0.0793859	3.34476	2.47164	4.60442
Rv0003	recF	recombination protein F	DNA replication and repair protein RecF (single-strand DNA binding protein)	0.291548	3	0.351381	0.16711	2.95474	0.0431001	0.0348406	0.0533179	3.16484	2.22547	4.45412	1	0.291496	3	0.350993	0.168541	2.95307	0.0430725	0.0349073	0.053321	3.16031	2.24187	4.42597	0.0393997	0	0.409576	0.149837	0.734534	0.0658405	0.0515321	0.0818084	2.75899	2.04297	3.78243
Rv0004	Rv0004	hypothetical protein	Conserved hypothetical protein	0.341869	4	0.421286	0.155283	3.67709	0.0547257	0.0419927	0.0709659	3.21263	2.17822	4.69587	1	0.340507	4	0.419072	0.155971	3.6245	0.054961	0.0423737	0.0715826	3.20815	2.17492	4.6974	0.371949	0	0.886054	0.584127	1.44213	0.0625512	0.0437358	0.0872087	2.98705	2.02657	4.45144
Rv0005	gyrB	DNA gyrase subunit B	DNA gyrase (subunit B) GyrB (DNA topoisomerase (ATP-hydrolysing)) (DNA topoisomerase II) (type II DNA topoisomerase)	0.286748	16	0.344189	0.142988	3.17327	0.0457803	0.0390517	0.0535021	3.69358	2.90032	4.77557	1	0.286959	16	0.344103	0.14302	3.147	0.0457782	0.0389155	0.0535183	3.69804	2.9021	4.73779	0.0437084	4	0.340116	0.0788389	0.880282	0.0805254	0.0674029	0.0957319	3.19883	2.50749	4.08816
Rv0006	gyrA	DNA gyrase subunit A	DNA gyrase (subunit A) GyrA (DNA topoisomerase (ATP-hydrolysing)) (DNA topoisomerase II) (type II DNA topoisomerase)	0.259961	11	0.311224	0.119805	2.55167	0.0630017	0.055406	0.0720011	3.33753	2.75627	4.06258	1	0.260424	11	0.311683	0.120073	2.5087	0.0629087	0.0553466	0.0718726	3.33969	2.75577	4.07048	0.0164104	7	0.287912	0.112788	0.557094	0.110316	0.0953078	0.12747	2.9023	2.42516	3.51946
Rv0007	Rv0007	hypothetical protein	Possible conserved membrane protein	0.283528	4	0.346687	0.13142	2.17893	0.07597	0.0619985	0.092417	2.98179	2.23221	3.95576	0.999994	0.28327	4	0.346546	0.132062	2.18711	0.0760354	0.0621233	0.0922843	2.98208	2.23224	3.95445	0.0180656	0	0.4684	0.230783	0.72417	0.105438	0.0839723	0.130392	2.71174	2.06085	3.65491
Rv0008c	Rv0008c	hypothetical protein	Possible membrane protein	0.325931	0	0.40606	0.144712	2.56309	0.073696	0.0552252	0.09749	3.17869	2.15825	4.75206	0.982135	0.326916	0	0.402908	0.144527	2.59786	0.0733715	0.054654	0.0967701	3.18953	2.15607	4.72494	0.264866	0	0.650924	0.212759	1.00053	0.0854025	0.0596416	0.120679	2.94962	1.98914	4.28793
Rv0009	ppiA	iron-regulated peptidyl-prolyl cis-trans isomerase A	Probable iron-regulated peptidyl-prolyl cis-trans isomerase A PpiA (PPIase A) (rotamase A)	0.0649945	0	0.279149	0.197914	0.559395	0.0824278	0.0412342	0.128873	2.84169	1.84484	4.44547	0.244413	0.255574	2	0.301437	0.159507	2.52769	0.0506573	0.0375013	0.0675524	3.17444	2.02605	4.91947	0.00320971	0	0.272546	0.203507	0.376274	0.0965743	0.0689994	0.131758	2.74064	1.83415	4.14173
Rv0010c	Rv0010c	hypothetical protein	Probable conserved membrane protein	0.350436	7	0.449464	0.127285	3.87607	0.0934439	0.0718872	0.119857	3.63804	2.51938	5.29365	0.999861	0.350263	7	0.4495	0.126428	3.90424	0.0934131	0.0716188	0.120277	3.65944	2.53121	5.30528	0.490796	0	0.90717	0.529365	1.22545	0.0944476	0.0682396	0.127611	3.2352	2.26941	4.59727
Rv0011c	Rv0011c	septation inhibitor protein	Probable conserved transmembrane protein	0.232129	0	0.343489	0.178899	2.24791	0.0696263	0.0461328	0.117469	3.54637	2.07275	6.12555	0.829794	0.271106	3	0.3293	0.15898	3.02586	0.0653895	0.0460368	0.092904	3.59021	2.11129	6.16132	0.0396356	0	0.419467	0.328717	0.622211	0.0963007	0.062834	0.149958	3.36967	1.9659	5.88415
Rv0012	Rv0012	hypothetical protein	Probable conserved membrane protein	0.327903	4	0.399902	0.147512	2.77005	0.0553536	0.0439644	0.0698851	3.34519	2.4289	4.75541	1	0.328746	4	0.401182	0.149616	2.75599	0.0552558	0.0437881	0.0696884	3.34646	2.41407	4.74614	0.151579	0	0.745036	0.421415	0.962057	0.0688404	0.0516583	0.0907751	3.01431	2.18145	4.1533
Rv0013	trpG	para-aminobenzoate synthase component II	Possible anthranilate synthase component II TrpG (glutamine amidotransferase)	0.248918	4	0.299525	0.141517	2.23056	0.0654468	0.0512797	0.0843517	2.55498	1.77564	3.61086	0.999763	0.249065	4	0.299627	0.141958	2.19808	0.065636	0.0515407	0.0838266	2.56109	1.76801	3.61614	0.0127371	0	0.26782	0.0398781	0.567214	0.110903	0.0851488	0.141635	2.26328	1.57509	3.27684
Rv0014c	pknB	Ser/Thr protein kinase B	Transmembrane serine/threonine-protein kinase B PknB (protein kinase B) (STPK B)	0.256703	7	0.30546	0.130036	2.61555	0.053081	0.0453724	0.0620139	4.0256	3.14838	5.16829	1	0.256524	7	0.305126	0.131435	2.51233	0.0532227	0.0457377	0.062015	4.0211	3.1699	5.16369	0.00444001	0	0.259269	0.18811	0.504711	0.101601	0.0860216	0.12014	3.44635	2.6843	4.36474
Rv0015c	pknA	Ser/Thr protein kinase A	Transmembrane serine/threonine-protein kinase A PknA (protein kinase A) (STPK A)	0.00916937	0	0.21438	0.0351399	0.569322	0.0981162	0.0795513	0.119609	2.50924	1.88552	3.36259	1.37332e-10	0.255634	2	0.303043	0.140275	2.5293	0.0522835	0.043013	0.0629267	2.7506	2.07262	3.67722	0.00908353	0	0.214612	0.0356724	0.569386	0.09809	0.0795084	0.119609	2.51185	1.8883	3.32316
Rv0016c	pbpA	penicillin-binding protein PbpA	Probable penicillin-binding protein PbpA	0.284545	6	0.340691	0.151175	2.977	0.0434796	0.0359558	0.0523008	3.65837	2.7309	4.92098	1	0.28505	6	0.341314	0.152496	2.95242	0.0433465	0.0356828	0.0522553	3.65303	2.73975	4.91777	0.0283328	0	0.356005	0.10137	0.627739	0.0724077	0.0586491	0.0889862	3.24035	2.3961	4.38818
Rv0017c	rodA	cell division protein RodA	Probable cell division protein RodA	0.306163	13	0.367219	0.152009	3.0587	0.0443491	0.0365041	0.0531473	3.03193	2.29714	4.02409	1	0.305528	12	0.366525	0.156157	3.06859	0.0444461	0.0365784	0.0538636	3.03362	2.30153	4.02834	0.0625734	0	0.538384	0.29867	0.788378	0.0668385	0.0524427	0.0837899	2.71122	2.04563	3.57963
Rv0018c	ppp	serine/threonine phosphatase	Phosphoserine/threonine phosphatase PstP	0.260907	6	0.312922	0.152367	2.72531	0.0385589	0.0307875	0.065864	3.5657	2.61989	4.92389	0.968449	0.268043	7	0.315908	0.154558	2.87533	0.0378375	0.0307718	0.0458137	3.60053	2.67618	4.92948	0.0304772	1	0.214937	0.0728419	0.578079	0.073494	0.0592126	0.0904885	3.11659	2.3335	4.20544
Rv0019c	Rv0019c	hypothetical protein	Conserved protein with FHA domain, FhaB	0.267503	4	0.316541	0.153282	2.71768	0.0548296	0.0406062	0.0731655	4.81321	2.99105	7.98939	0.999513	0.267581	4	0.315725	0.151768	2.76732	0.0548715	0.0406723	0.0726017	4.79805	2.96008	7.95137	0.0161039	0	0.366845	0.211162	0.521952	0.0854681	0.0603937	0.11891	4.14859	2.63191	6.6678
Rv0020c	TB39.8	hypothetical protein	Conserved protein with FHA domain, FhaA	0.308914	16	0.375322	0.14317	3.72158	0.05854	0.0497897	0.0694703	3.81072	2.95816	5.0064	1	0.30891	16	0.37523	0.142005	3.66256	0.0586174	0.0498182	0.0694703	3.81449	2.9712	4.87427	0.134421	2	0.515479	0.178127	1.41201	0.0824201	0.0677025	0.0995074	3.38172	2.64241	4.26505
Rv0021c	Rv0021c	hypothetical protein	Conserved hypothetical protein	0.317716	4	0.387135	0.155281	2.87876	0.0478679	0.0382729	0.0590338	3.67572	2.64904	5.05643	1	0.317977	4	0.38775	0.156649	2.87282	0.0478008	0.0384263	0.0589167	3.67761	2.66052	5.07353	0.0555564	0	0.667221	0.488518	0.771451	0.0640929	0.0485	0.0828857	3.31376	2.39304	4.62177
Rv0022c	whiB5	transcriptional regulatory protein WHIB-like WHIB5	Probable transcriptional regulatory protein WhiB-like WhiB5	0.311435	3	0.378923	0.15728	3.01631	0.0565794	0.0413623	0.0761994	4.44775	2.80796	7.06155	0.999326	0.311528	3	0.379462	0.156564	2.96582	0.0565823	0.0414662	0.0765146	4.44659	2.82856	7.09032	0.0669364	0	0.613319	0.49012	0.752193	0.0759635	0.0509628	0.108206	3.93267	2.5435	6.35318
Rv0023	Rv0023	transcriptional regulator	Possible transcriptional regulatory protein	0.277102	3	0.330061	0.140639	2.47752	0.0635912	0.0500857	0.079999	3.47487	2.5373	4.91721	1	0.276922	3	0.329982	0.140179	2.49504	0.0636839	0.0502165	0.0798978	3.47964	2.53207	4.89348	0.0204091	0	0.403407	0.204573	0.624596	0.0962055	0.075304	0.122403	3.08633	2.22382	4.35076
Rv0024	Rv0024	protein P60-related protein	Putative secreted protein P60-related protein	0.311424	3	0.380362	0.15323	2.7408	0.0508714	0.0403645	0.0644845	3.37326	2.36666	4.84277	0.999991	0.311939	3	0.381277	0.154162	2.7838	0.0508132	0.0400663	0.0644046	3.37894	2.38499	4.84591	0.0597786	0	0.601374	0.344698	0.787723	0.0693478	0.0522118	0.0904832	3.12002	2.23685	4.34432
Rv0025	Rv0025	hypothetical protein	Conserved hypothetical protein	0.343717	3	0.432948	0.156953	2.93476	0.0539329	0.0386921	0.0740631	5.03831	3.13309	8.10835	0.999658	0.34389	3	0.433581	0.160438	2.9056	0.0539767	0.038488	0.074222	5.06443	3.18992	8.18233	0.415317	0	0.930155	0.854516	1.26791	0.0601128	0.039388	0.0900183	4.45022	2.83181	7.15341
Rv0026	Rv0026	hypothetical protein	Conserved hypothetical protein	0.352429	16	0.446664	0.157572	3.53373	0.0450822	0.0372095	0.05421	2.8731	2.19879	3.74045	1	0.352324	16	0.446236	0.157404	3.54241	0.04516	0.0369067	0.0546872	2.87317	2.19693	3.7473	0.62536	30	1.01159	0.434397	1.4885	0.0499135	0.038556	0.0641938	2.66454	2.07239	3.43989
Rv0027	Rv0027	hypothetical protein	Conserved hypothetical protein	0.333176	2	0.409469	0.16187	2.70009	0.0541823	0.0367733	0.0781231	3.13828	1.89113	5.20721	0.998728	0.333587	2	0.408518	0.163479	2.71162	0.0541952	0.0367971	0.0784163	3.14926	1.91923	5.15555	0.321648	0	0.753722	0.49136	1.10302	0.0687913	0.0421207	0.103802	2.9185	1.78421	4.89094
Rv0028	Rv0028	hypothetical protein	Conserved hypothetical protein	0.263322	0	0.474665	0.261806	1.52329	0.0522839	0.032926	0.0876139	2.70614	1.59976	4.70057	0.574047	0.316118	1	0.382544	0.168858	2.52534	0.0466563	0.0312068	0.0674183	2.74797	1.57174	4.75639	0.18786	0	0.632943	0.414666	0.818036	0.0610635	0.0383727	0.0970304	2.64138	1.60815	4.53053
Rv0029	Rv0029	hypothetical protein	Conserved hypothetical protein	0.315192	7	0.385069	0.151551	3.18634	0.0524156	0.0427903	0.0638489	3.11965	2.32126	4.17074	1	0.316051	7	0.385947	0.15006	3.25237	0.0522483	0.0425802	0.0636829	3.1173	2.29988	4.1975	0.089726	0	0.641519	0.488663	0.975703	0.0699236	0.0538636	0.0889403	2.89729	2.18979	3.84295
Rv0030	Rv0030	hypothetical protein	Conserved hypothetical protein	0.319404	3	0.395841	0.158116	3.29358	0.0553503	0.0381327	0.0777984	3.19073	1.92651	5.20607	0.992007	0.320357	3	0.394758	0.15517	3.33498	0.0550803	0.037755	0.0772992	3.20572	1.9222	5.21597	0.159511	0	0.744791	0.708375	0.783865	0.067623	0.0433941	0.103196	2.83903	1.71644	4.60055
Rv0031	Rv0031	remnant of A transposase	Possible remnant of a transposase	0.342821	3	0.436035	0.169002	4.66038	0.0517931	0.0335899	0.0774544	3.39815	1.88058	6.29566	0.996841	0.342169	3	0.437577	0.171354	4.71209	0.0515776	0.0332347	0.0774396	3.38644	1.87172	6.23509	0.491079	0	0.965979	0.620591	1.53645	0.0549824	0.0318178	0.0914934	2.95153	1.60955	5.41474
Rv0032	bioF2	8-amino-7-oxononanoate synthase	Possible 8-amino-7-oxononanoate synthase BioF2 (AONS) (8-amino-7-ketopelargonate synthase) (7-keto-8-amino-pelargonic acid synthetase) (7-KAP synthetase) (L-alanine--pimelyl CoA ligase)	0.306505	15	0.372119	0.135691	2.91702	0.0510119	0.0441405	0.05881	3.03654	2.4501	3.74884	1	0.306254	16	0.372143	0.137033	2.95548	0.0511155	0.044213	0.059029	3.04042	2.45798	3.75957	0.0370414	0	0.548547	0.328973	0.76229	0.0753711	0.0623657	0.089269	2.70845	2.21739	3.33813
Rv0033	acpA	acyl carrier protein	Probable acyl carrier protein AcpA (ACP)	0.273609	3	0.341789	0.162029	3.46107	0.0475139	0.0295456	0.0816372	3.87925	2.06422	7.3619	0.903215	0.28549	3	0.344428	0.167762	3.97373	0.0457954	0.0290277	0.0681904	3.92495	2.09938	7.2484	0.15834	0	0.31066	0.0691893	2.08004	0.0679691	0.042046	0.11045	3.65328	2.02715	6.74622
Rv0034	Rv0034	hypothetical protein	Conserved hypothetical protein	0.287966	1	0.359427	0.147193	2.72153	0.0640617	0.0458244	0.0893627	5.44074	3.39326	8.73567	0.980775	0.292615	2	0.358962	0.141663	2.84119	0.0637828	0.046	0.0870654	5.44797	3.43608	8.74004	0.0386026	0	0.473426	0.267851	0.651814	0.0865033	0.0602797	0.124188	4.9603	3.158	7.84161
Rv0035	fadD34	fatty-acid--CoA ligase	Probable fatty-acid-CoA ligase FadD34 (fatty-acid-CoA synthetase) (fatty-acid-CoA synthase)	0.29681	10	0.359193	0.142113	2.70172	0.0547783	0.045946	0.0647707	3.20322	2.53375	4.09994	1	0.296934	10	0.359697	0.143669	2.72885	0.0548574	0.0461981	0.0647821	3.20196	2.53375	4.12173	0.0230926	0	0.48268	0.297042	0.765448	0.0841347	0.068771	0.101525	2.8485	2.23898	3.54891
Rv0036c	Rv0036c	hypothetical protein	Conserved protein	0.316986	3	0.38538	0.168605	2.98021	0.041851	0.0325473	0.0540847	3.38055	2.34837	4.85008	1	0.317601	3	0.386405	0.168946	2.96565	0.0417613	0.0321899	0.0541443	3.39321	2.33911	4.86508	0.108471	0	0.612684	0.335804	1.05767	0.0577049	0.0418218	0.0781529	3.05814	2.12815	4.49507
Rv0037c	Rv0037c	hypothetical protein	Probable conserved integral membrane protein	0.273541	0	0.369314	0.170417	2.25812	0.0457047	0.0361078	0.0711139	2.83829	2.11824	3.79115	0.911172	0.298531	2	0.358686	0.155644	2.69022	0.0440357	0.0359466	0.053362	2.84236	2.12048	3.79445	0.029406	0	0.509661	0.354201	0.744938	0.0667984	0.0533361	0.0851498	2.70456	2.06971	3.60366
Rv0038	Rv0038	hypothetical protein	Conserved protein	0.00696535	0	0.251189	0.108455	0.363467	0.0759552	0.0556346	0.101986	3.63572	2.30747	5.8016	1.98707e-05	0.259278	0	0.308915	0.166312	2.11684	0.0403621	0.0297379	0.0541273	4.23113	2.61061	6.8066	0.00684956	0	0.251817	0.109693	0.367238	0.075792	0.0553712	0.101987	3.64399	2.30209	5.8016
Rv0039c	Rv0039c	transmembrane protein	Possible conserved transmembrane protein	0.268739	0	0.324091	0.151739	2.12472	0.0598588	0.0422595	0.0854489	4.01458	2.40588	6.68487	0.98539	0.273286	0	0.324221	0.153056	2.16098	0.0593841	0.0418237	0.0832	4.02742	2.41073	6.65787	0.0124807	0	0.389476	0.220508	0.483189	0.0917182	0.0617578	0.129685	3.91455	2.48811	6.67485
Rv0040c	mtc28	hypothetical protein	Secreted proline rich protein Mtc28 (proline rich 28 kDa antigen)	0.302911	4	0.364367	0.161541	3.00264	0.0448259	0.0352451	0.0565783	3.0888	2.18345	4.39052	1	0.302429	5	0.363785	0.164101	3.01767	0.0449226	0.0356057	0.0567925	3.08961	2.1851	4.36815	0.0658163	0	0.491829	0.198933	0.943795	0.0701091	0.0516473	0.0920135	3.01314	2.13407	4.15863
Rv0041	leuS	leucyl-tRNA synthetase	Probable leucyl-tRNA synthetase LeuS (leucine--tRNA ligase) (LEURS)	0.295285	14	0.353516	0.133188	3.11731	0.0423195	0.0363937	0.0488445	4.3268	3.5055	5.38064	1	0.295187	15	0.353391	0.13609	3.0663	0.0422957	0.0364455	0.048542	4.31754	3.49466	5.35286	0.0473372	0	0.397977	0.113204	0.803047	0.0699889	0.0598971	0.0823222	3.76372	3.05655	4.64474
Rv0042c	Rv0042c	MarR family transcriptional regulator	Possible transcriptional regulatory protein (probably MarR-family)	0.340635	3	0.429933	0.146616	2.64246	0.065783	0.0512731	0.0844213	2.4	1.70783	3.36772	0.999954	0.339966	3	0.429204	0.147023	2.61913	0.0659984	0.0514486	0.0848514	2.40654	1.69647	3.3658	0.42553	0	0.878801	0.380429	1.04577	0.0719091	0.0531915	0.0947358	2.22641	1.59011	3.13273
Rv0043c	Rv0043c	GntR family transcriptional regulator	Probable transcriptional regulatory protein (probably GntR-family)	0.302104	4	0.364666	0.161218	3.35156	0.0479835	0.0365011	0.0612767	4.48622	2.99299	6.81303	1	0.30218	4	0.364316	0.160546	3.34656	0.0479197	0.0365741	0.0611923	4.49765	2.99997	6.7253	0.033758	0	0.51587	0.334074	0.663866	0.0707054	0.0512181	0.0954484	3.83371	2.59337	5.67148
Rv0044c	Rv0044c	oxidoreductase	Possible oxidoreductase	0.294595	4	0.353593	0.146777	2.66273	0.0541187	0.0423144	0.0689861	3.69151	2.60761	5.2406	1	0.294333	4	0.353604	0.149651	2.659	0.0542421	0.0423144	0.0692433	3.68729	2.58806	5.27625	0.0112868	0	0.48162	0.264252	0.577782	0.0826969	0.0627128	0.108481	3.24281	2.31522	4.55609
Rv0045c	Rv0045c	hydrolase	Possible hydrolase	0.307992	6	0.379419	0.160961	2.87753	0.0498028	0.0394194	0.062529	4.16806	2.99695	5.80272	1	0.307731	6	0.378947	0.161762	2.85284	0.0498297	0.0395618	0.062529	4.1741	2.97191	5.80211	0.14723	0	0.53897	0.216855	0.965741	0.0693156	0.0517649	0.0905454	3.71583	2.66158	5.25705
Rv0046c	ino1	myo-inositol-1-phosphate synthase	myo-inositol-1-phosphate synthase Ino1 (inositol 1-phosphate synthetase) (D-glucose 6-phosphate cycloaldolase) (glucose 6-phosphate cyclase) (glucocycloaldolase)	0.164153	0	0.294895	0.173321	1.07013	0.0548971	0.0328288	0.103451	4.86758	3.44071	7.01478	0.584934	0.268737	4	0.317529	0.157268	2.43777	0.0405353	0.0318281	0.05082	5.05168	3.54809	7.2402	0.015498	0	0.262845	0.129383	0.523719	0.0847853	0.065349	0.108601	4.61704	3.3496	6.6643
Rv0047c	Rv0047c	hypothetical protein	Conserved protein	0.225861	0	0.377418	0.237654	1.45755	0.0343044	0.0209992	0.0683189	2.93514	1.7197	5.10442	0.732852	0.30018	1	0.359855	0.197343	2.15732	0.0296831	0.0205686	0.0417583	3.05503	1.79442	5.29732	0.0205941	0	0.420758	0.281733	0.527459	0.0524043	0.0351935	0.0757788	2.63084	1.58341	4.5741
Rv0048c	Rv0048c	hypothetical protein	Possible membrane protein	0.307048	6	0.368463	0.155217	3.53613	0.0425104	0.0334302	0.0544547	3.24232	2.25229	4.56602	1	0.307834	6	0.369191	0.15901	3.52827	0.0423733	0.0331012	0.0543922	3.24318	2.26106	4.60001	0.035743	0	0.569645	0.243006	0.715348	0.0641199	0.0477043	0.0848039	2.91532	2.07605	4.18521
Rv0049	Rv0049	hypothetical protein	Conserved hypothetical protein	0.284639	3	0.339832	0.168604	3.04514	0.0471838	0.033282	0.0670377	3.72483	2.2006	6.27117	0.991825	0.286884	3	0.340615	0.16896	3.08692	0.0470139	0.0334928	0.0651677	3.73937	2.22345	6.3548	0.052498	0	0.394111	0.098114	0.8589	0.0731753	0.0479001	0.107439	3.3794	2.04062	5.60261
Rv0050	ponA1	bifunctional penicillin-binding protein 1A/1B	Probable bifunctional penicillin-binding protein 1A/1B PonA1 (murein polymerase) (PBP1): penicillin-insensitive transglycosylase (peptidoglycan TGASE) + penicillin-sensitive transpeptidase (DD-transpeptidase)	0.302252	8	0.364055	0.157627	3.2734	0.0352391	0.0294525	0.0412274	3.60188	2.79861	4.7215	1	0.30215	7	0.364058	0.159546	3.32172	0.0352708	0.0296843	0.0414116	3.58847	2.7697	4.71825	0.0414815	0	0.413705	0.164888	0.750787	0.0609929	0.0490216	0.0740988	3.22113	2.51531	4.17147
Rv0051	Rv0051	transmembrane protein	Probable conserved transmembrane protein	0.288104	9	0.345191	0.151933	2.99078	0.0457646	0.0381681	0.0541621	3.48296	2.69726	4.5487	1	0.288245	9	0.345752	0.150702	3.02346	0.0457224	0.0382554	0.0542764	3.49291	2.70822	4.53888	0.0509762	0	0.412094	0.0951611	0.963535	0.0745941	0.0603983	0.0902977	3.12317	2.43274	3.95696
Rv0052	Rv0052	hypothetical protein	Conserved protein	0.221832	0	0.338533	0.158074	1.7141	0.050232	0.0333898	0.0879075	6.97051	4.23426	11.9603	0.730406	0.28357	1	0.337412	0.158832	2.43814	0.0441476	0.0328157	0.0580032	7.18407	4.41276	11.9602	0.0550364	0	0.343504	0.10242	0.718157	0.0710293	0.0505558	0.0964873	6.49932	4.10064	10.4461
Rv0053	rpsF	30S ribosomal protein S6	30S ribosomal protein S6 RpsF	0.115682	0	0.513572	0.40102	0.872947	0.0567455	0.03218	0.0948848	5.05453	2.78862	9.43436	0.216711	0.29952	1	0.364481	0.169719	3.01646	0.0433783	0.0287749	0.0639028	5.37151	2.94913	9.87362	0.0688426	0	0.56689	0.51122	0.637469	0.0610965	0.0361296	0.097332	4.96865	2.7343	9.30444
Rv0054	ssb	single-stranded DNA-binding protein	Single-strand binding protein Ssb (helix-destabilizing protein)	0.0779421	0	0.350823	0.164289	0.745251	0.0672691	0.037964	0.102423	5.53489	3.44097	9.2004	0.127408	0.287349	1	0.342105	0.172182	2.58474	0.044021	0.0317374	0.0603512	6.09441	3.65818	10.4523	0.0457503	0	0.350897	0.152265	0.657134	0.0716674	0.0490384	0.102611	5.52314	3.3896	8.96706
Rv0055	rpsR	30S ribosomal protein S18	30S ribosomal protein S18-1 RpsR1	0.332792	3	0.413378	0.180749	3.47196	0.0379707	0.0242151	0.0588161	2.72872	1.47343	5.21704	0.999947	0.331946	3	0.412623	0.182924	3.45356	0.0379975	0.0241562	0.0593472	2.7379	1.4766	5.17612	0.440569	0	0.922572	0.8217	0.982007	0.0451308	0.0253873	0.0785647	2.54342	1.38766	4.62343
Rv0056	rplI	50S ribosomal protein L9	50S ribosomal protein L9 RplI	0.272944	0	0.371186	0.183916	2.1759	0.0475886	0.032945	0.0779394	4.03797	2.48363	6.59653	0.895465	0.298165	0	0.359206	0.166735	2.55473	0.0458206	0.0327662	0.0629654	4.05376	2.48409	6.59653	0.0440442	0	0.483604	0.279704	0.641858	0.068015	0.0458754	0.097059	3.85302	2.36876	6.30265
Rv0057	Rv0057	hypothetical protein	Hypothetical protein	0.328428	4	0.410422	0.141145	2.99895	0.0732805	0.0552503	0.0933695	4.80384	3.25857	7.16648	0.999907	0.32836	4	0.410716	0.142423	2.99837	0.0733911	0.0557009	0.0941082	4.80292	3.25099	7.10187	0.235419	0	0.829575	0.720471	0.912856	0.0829349	0.0595291	0.112784	4.31151	2.98136	6.309
Rv0058	dnaB	replicative DNA helicase	Probable replicative DNA helicase DnaB	0.298998	15	0.359179	0.155512	3.1858	0.0319516	0.0270253	0.0375202	5.41033	4.20583	7.11626	1	0.299496	14	0.359878	0.154562	3.27987	0.0318212	0.0268173	0.0373147	5.39802	4.21859	7.03778	0.0436562	0	0.360489	0.0821276	0.808453	0.057081	0.0472314	0.0686725	4.62378	3.59705	5.93593
Rv0059	Rv0059	hypothetical protein	Hypothetical protein	0.147446	0	0.373093	0.209808	1.10114	0.0652305	0.0407423	0.108121	3.29737	2.18347	4.93339	0.499801	0.287898	2	0.345311	0.154642	2.84011	0.0505201	0.0391068	0.0650647	3.48036	2.38244	5.09123	0.00842633	0	0.403413	0.259287	0.514111	0.0842378	0.0619933	0.112171	3.09401	2.10414	4.5285
Rv0060	Rv0060	hypothetical protein	Conserved hypothetical protein	0.299675	7	0.364094	0.171975	3.52788	0.034985	0.0276388	0.0447374	3.17163	2.17483	4.57089	1	0.300082	7	0.364774	0.169345	3.46877	0.0349983	0.0275218	0.0447243	3.16825	2.17999	4.56846	0.0653393	0	0.433145	0.193465	0.869874	0.0569642	0.0430375	0.0738387	2.77699	1.95186	3.96837
Rv0061	Rv0061	hypothetical protein	NA	0.248589	0	0.470679	0.143275	1.50476	0.0594756	0.038718	0.092074	2.89427	1.79173	4.61228	0.475677	0.309485	1	0.378444	0.167153	2.84443	0.0516955	0.0373949	0.0701336	3.03288	1.86188	4.93163	0.19761	0	0.572931	0.108516	1.04291	0.0678562	0.0464261	0.0973235	2.75614	1.75649	4.49019
Rv0062	celA1	endo-1,4-beta-glucanase	Possible cellulase CelA1 (endoglucanase) (endo-1,4-beta-glucanase) (FI-cmcase) (carboxymethyl cellulase)	0.319195	9	0.391694	0.153941	3.20516	0.0464788	0.0380118	0.0569177	3.30294	2.45304	4.38678	1	0.319338	10	0.392002	0.155043	3.19997	0.0466281	0.0382145	0.0569624	3.3028	2.45221	4.3803	0.145658	0	0.685701	0.411814	1.36069	0.0631226	0.0488302	0.0802326	3.04984	2.27509	4.06949
Rv0063	Rv0063	oxidoreductase	Possible oxidoreductase	0.282027	7	0.338248	0.1444	2.88393	0.0516309	0.0430385	0.0618333	4.09824	3.12691	5.4211	1	0.282228	6	0.338138	0.146646	2.88969	0.051527	0.0428224	0.0618333	4.08672	3.10178	5.38647	0.00839538	0	0.38022	0.073994	0.554046	0.0852272	0.06978	0.103481	3.78178	2.87993	5.03148
Rv0064	Rv0064	hypothetical protein	Probable conserved transmembrane protein	0.305911	14	0.370931	0.134374	3.23301	0.0437381	0.0379879	0.0497888	3.83802	3.16317	4.6915	1	0.305664	14	0.371069	0.134797	3.21725	0.0437648	0.0379879	0.0497788	3.83489	3.15171	4.70022	0.0331126	0	0.51498	0.313958	0.820687	0.0686451	0.0581009	0.0802907	3.40863	2.81121	4.18511
Rv0065	Rv0065	hypothetical protein	Possible toxin VapC1	0.153526	0	0.465664	0.0832233	0.858422	0.0462072	0.0275573	0.0715471	3.07997	1.7646	5.22899	0.100711	0.306907	2	0.368675	0.193727	3.30827	0.0330441	0.0227415	0.0470012	3.34291	1.88889	5.88504	0.14138	0	0.480471	0.0756859	0.792689	0.047917	0.0302494	0.073141	3.07989	1.76661	5.2518
Rv0066c	icd2	isocitrate dehydrogenase	Probable isocitrate dehydrogenase [NADP] Icd2 (oxalosuccinate decarboxylase) (IDH) (NADP+-specific ICDH) (IDP)	0.295214	9	0.353309	0.155369	3.20744	0.0293953	0.0245807	0.0348697	3.40542	2.60115	4.54434	1	0.29545	9	0.353705	0.156009	3.18528	0.029294	0.0244132	0.0346734	3.39102	2.60115	4.4572	0.0208937	0	0.300212	0.092974	0.627415	0.0621667	0.0498156	0.0766388	2.92423	2.2734	3.78265
Rv0067c	Rv0067c	TetR family transcriptional regulator	Possible transcriptional regulatory protein (possibly TetR-family)	0.284291	2	0.345471	0.17307	2.69315	0.041233	0.0296064	0.057294	3.59079	2.30244	5.5112	0.985974	0.288396	3	0.345358	0.170421	2.77149	0.0408823	0.029733	0.0547741	3.61748	2.29882	5.59825	0.0494694	0	0.389541	0.177689	0.789658	0.064734	0.047022	0.0893127	3.29353	2.15391	5.13006
Rv0068	Rv0068	short-chain dehydrogenase	Probable oxidoreductase	0.321627	6	0.394317	0.148771	2.96342	0.0481227	0.0376562	0.0603384	3.48966	2.51793	4.82042	1	0.322557	6	0.395391	0.150728	3.00653	0.0479805	0.0376026	0.0602868	3.50169	2.53278	4.80374	0.209306	0	0.685413	0.407814	1.17565	0.0614735	0.0448924	0.0812439	3.20794	2.31829	4.41254
Rv0069c	sdaA	L-serine dehydratase SdaA	Probable L-serine dehydratase SdaA (L-serine deaminase) (SDH) (L-SD)	0.314708	5	0.384626	0.178206	3.4077	0.0288681	0.023081	0.0359659	3.94732	2.7892	5.59136	1	0.314447	5	0.384402	0.179338	3.39863	0.0289276	0.0231454	0.0360013	3.9454	2.83901	5.58913	0.0651778	0	0.50041	0.23291	0.77368	0.0484584	0.0372123	0.0620944	3.54813	2.53193	4.88319
Rv0070c	glyA	serine hydroxymethyltransferase	Serine hydroxymethyltransferase GlyA2 (serine methylase 2) (SHMT 2)	0.296276	5	0.355247	0.160665	3.0536	0.039018	0.0314088	0.0480891	4.87312	3.55754	6.68962	0.999999	0.295635	5	0.354953	0.162452	2.99873	0.0391208	0.0316657	0.0485339	4.86614	3.54429	6.74988	0.0140752	0	0.441967	0.361959	0.527215	0.0665092	0.0519929	0.0841384	4.33834	3.10927	6.01462
Rv0071	Rv0071	maturase	Possible maturase	0.27373	5	0.323755	0.151636	2.85617	0.0506148	0.0383652	0.0667048	3.2108	2.19859	4.80177	0.998683	0.273988	5	0.323349	0.150833	2.85226	0.0506722	0.0383196	0.0668675	3.21082	2.19983	4.77892	0.0183842	0	0.339138	0.198655	0.647661	0.0892408	0.0669923	0.118264	2.88759	1.95949	4.24113
Rv0072	Rv0072	glutamine-transport transmembrane protein ABC transporter	Probable glutamine-transport transmembrane protein ABC transporter	0.35065	0	0.466813	0.38413	0.56743	0.0582445	0.022317	0.138584	3.19432	0.921022	11.4568	0.5	0.348318	0	0.462099	0.310837	0.687004	0.056295	0.0213202	0.137788	3.25229	0.92474	11.4412	0.34386	0	0.462474	0.446532	0.478673	0.060597	0.0249554	0.139955	3.10582	0.864604	10.2099
Rv0073	Rv0073	glutamine ABC transporter ATP-binding protein	Probable glutamine-transport ATP-binding protein ABC transporter	0.346735	0	0.458303	0.377237	0.560324	0.0563588	0.0216621	0.139675	3.3607	0.924881	12.2924	0.5	0.344649	0	0.455024	0.315592	0.674358	0.0550141	0.0210076	0.135737	3.38749	0.914691	13.1313	0.342407	0	0.448769	0.424226	0.472388	0.0576353	0.022909	0.142347	3.33481	0.94708	11.7642
Rv0074	Rv0074	hypothetical protein	Conserved protein	0.316714	11	0.385951	0.167181	3.62893	0.0388441	0.0315619	0.0476889	5.98428	4.26018	8.33499	1	0.317206	11	0.387122	0.173866	3.65575	0.0387634	0.0313421	0.0478947	5.98245	4.25217	8.46862	0.10634	0	0.651563	0.41973	0.88484	0.054373	0.0424345	0.0682383	5.27438	3.81239	7.26481
Rv0075	Rv0075	aminotransferase	Probable aminotransferase	0.322008	7	0.393546	0.173548	3.38204	0.0328143	0.0262947	0.0406366	3.49853	2.45632	4.97806	1	0.321895	7	0.393295	0.173249	3.40924	0.0327904	0.0262818	0.0406504	3.48312	2.45163	4.91226	0.0926966	0	0.601287	0.301864	0.849371	0.048937	0.0373463	0.0642495	3.1101	2.22523	4.35523
Rv0076c	Rv0076c	hypothetical protein	Probable membrane protein	0.303814	3	0.36434	0.180019	3.56739	0.0404781	0.0284691	0.0581732	2.80523	1.67808	4.92385	0.999649	0.303727	3	0.363952	0.17975	3.60162	0.0406444	0.0283961	0.058548	2.79066	1.67673	4.86299	0.0843325	0	0.539793	0.421127	0.656441	0.0599618	0.0371955	0.0892257	2.49444	1.5139	4.19652
Rv0077c	Rv0077c	oxidoreductase	Probable oxidoreductase	0.31988	8	0.390871	0.159301	3.28372	0.0431702	0.0336919	0.0552399	3.67599	2.54647	5.2763	1	0.319723	8	0.390477	0.157804	3.32385	0.0433435	0.0339231	0.0552079	3.66556	2.56184	5.23278	0.115497	0	0.697942	0.500923	0.825903	0.0585772	0.0425402	0.0778581	3.35455	2.36807	4.76863
Rv0078	Rv0078	transcriptional regulator	Probable transcriptional regulatory protein	0.288505	4	0.354161	0.182719	3.47688	0.0360574	0.026707	0.0524337	3.86914	2.45441	6.10689	0.979247	0.294635	5	0.354117	0.184801	3.51419	0.0355017	0.0261844	0.0475751	3.88881	2.46738	6.2286	0.0130514	0	0.410807	0.191251	0.503039	0.0626767	0.0441045	0.0870436	3.32863	2.11384	5.17967
Rv0078A	Rv0078A	hypothetical protein	Hypothetical protein	0.321048	5	0.397278	0.192313	3.88856	0.0283559	0.0206728	0.0387666	3.45432	2.08417	5.6236	0.999999	0.321342	5	0.397688	0.187605	3.92741	0.02836	0.0206732	0.0387366	3.44471	2.07868	5.65381	0.234141	6	0.605643	0.175772	2.2922	0.0393172	0.0264313	0.0570208	3.02486	1.8609	4.9194
Rv0079	Rv0079	hypothetical protein	Unknown protein	0.285859	3	0.342357	0.178527	2.79536	0.0348215	0.0267017	0.044941	4.32599	2.83649	6.59809	0.998023	0.286906	3	0.342508	0.17954	2.81389	0.0348001	0.0267953	0.0448079	4.33521	2.83555	6.6553	0.00901913	0	0.379926	0.287371	0.431546	0.060656	0.0446633	0.0802854	3.81743	2.56426	5.86125
Rv0080	Rv0080	hypothetical protein	Conserved hypothetical protein	0.341819	6	0.429825	0.152321	3.3861	0.0531733	0.0390405	0.071649	4.19776	2.74845	6.45122	0.999955	0.341508	6	0.427816	0.152963	3.38678	0.0533686	0.0389686	0.0725547	4.20728	2.75851	6.5113	0.366822	0	0.83612	0.412051	1.42992	0.0606144	0.041379	0.0876103	3.92451	2.55357	6.04051
Rv0081	Rv0081	transcriptional regulator	Probable transcriptional regulatory protein	0.30111	2	0.366639	0.173109	3.25852	0.0490189	0.0338006	0.0702653	3.98928	2.33329	6.82824	0.997926	0.301997	2	0.367132	0.169291	3.25958	0.0488678	0.0332317	0.0697964	3.98737	2.36523	6.75904	0.119829	0	0.445669	0.11316	0.775005	0.0679826	0.0442265	0.0996745	3.58387	2.12311	6.11777
Rv0082	Rv0082	oxidoreductase	Probable oxidoreductase	0.299041	3	0.359279	0.178468	2.92334	0.0366761	0.0262043	0.0505908	6.6602	3.92153	11.9177	0.999582	0.299335	3	0.360145	0.181754	2.83041	0.0366514	0.0260525	0.0507018	6.63749	3.93343	11.7744	0.0521768	0	0.489178	0.204578	0.69737	0.057109	0.0378206	0.0832709	6.01082	3.49225	10.4875
Rv0083	Rv0083	oxidoreductase	Probable oxidoreductase	0.302231	14	0.362361	0.162889	3.17973	0.0346941	0.029198	0.0412335	3.82182	2.96363	4.98545	1	0.302208	14	0.362609	0.165566	3.16608	0.0347483	0.0292371	0.0410964	3.81703	2.95568	4.98517	0.0343507	0	0.479134	0.251004	0.730186	0.0580917	0.0464225	0.0712548	3.5605	2.74442	4.62602
Rv0084	hycD	formate hydrogenlyase HYCD	Possible formate hydrogenlyase HycD (FHL)	0.28825	6	0.344496	0.169842	3.07735	0.0359092	0.0277823	0.0459307	3.2838	2.24762	4.68203	0.999991	0.288207	6	0.344806	0.173698	3.05091	0.0359518	0.0278394	0.0458577	3.28714	2.25451	4.74889	0.0125317	0	0.370802	0.264811	0.566571	0.0653541	0.0499744	0.0857488	3.11867	2.19314	4.47807
Rv0085	hycP	hydrogenase HycP	Possible hydrogenase HycP	0.280341	8	0.333035	0.16867	3.58123	0.0357649	0.0269061	0.0474928	3.71671	2.36704	5.87108	0.999123	0.281632	8	0.333633	0.166979	3.56934	0.0356762	0.0268697	0.0474806	3.71828	2.37234	5.86012	0.0627513	0	0.294888	0.0651244	0.714541	0.0621143	0.0424743	0.0860907	3.40814	2.2702	5.22471
Rv0086	hycQ	hydrogenase HycQ	Possible hydrogenase HycQ	0.290294	5	0.351743	0.164943	3.37556	0.0345862	0.0283472	0.0420438	5.54043	4.00758	7.73587	0.999999	0.289974	5	0.350751	0.169694	3.34562	0.0345931	0.0282628	0.0420526	5.54897	4.00296	7.7357	0.020563	0	0.357606	0.211242	0.590905	0.0631385	0.050226	0.078735	4.98606	3.59974	6.90622
Rv0087	hycE	formate hydrogenase HycE	Possible formate hydrogenase HycE (FHL)	0.293865	6	0.352378	0.156366	2.58278	0.0375632	0.0308993	0.0455829	4.10724	3.03178	5.64245	0.999991	0.293905	6	0.352056	0.158586	2.54804	0.0376085	0.0309608	0.0458354	4.11036	3.03184	5.6273	0.0228596	0	0.390638	0.130115	0.643446	0.0652649	0.0519831	0.0803322	3.64381	2.68763	4.91482
Rv0088	Rv0088	hypothetical protein	Possible polyketide cyclase/dehydrase	0.310638	5	0.370808	0.161725	2.90443	0.0437722	0.0328662	0.0572282	3.4911	2.37769	5.3097	0.999999	0.309798	5	0.369518	0.161891	2.89054	0.043809	0.0331185	0.0572282	3.4634	2.34722	5.28789	0.0478559	0	0.593815	0.364896	0.68043	0.0645327	0.04562	0.0882594	3.23957	2.19606	5.02392
Rv0089	Rv0089	methyltransferase/methylase	Possible methyltransferase/methylase	0.260107	0	0.378376	0.196446	2.19192	0.0440277	0.0305499	0.0758814	5.91607	3.72646	9.61493	0.847436	0.298807	3	0.360251	0.171324	2.72349	0.0412362	0.0303046	0.0550998	5.96035	3.74137	9.68376	0.0493683	0	0.496445	0.333706	0.705617	0.0628902	0.0443406	0.0874769	5.41585	3.44259	8.73169
Rv0090	Rv0090	hypothetical protein	Possible membrane protein	0.293565	3	0.362301	0.166995	2.8982	0.0420876	0.0326018	0.05549	5.39998	3.61055	8.16077	0.982011	0.298908	3	0.360488	0.163522	2.99612	0.041782	0.0325665	0.0536141	5.41698	3.57635	8.20553	0.0360829	0	0.489997	0.265833	0.61317	0.0622022	0.0454704	0.0829498	4.73946	3.15497	7.10226
Rv0091	mtn	bifunctional 5'-methylthioadenosine nucleosidase/S-adenosylhomocysteine nucleosidase	Probable bifunctional MTA/SAH nucleosidase Mtn: 5'-methylthioadenosine nucleosidase (methylthioadenosine methylthioribohydrolase) + S-adenosylhomocysteine nucleosidase (S-adenosyl-L-homocysteine homocysteinylribohydrolase)	0.328984	7	0.405324	0.18046	3.67758	0.0294631	0.0220477	0.0393708	3.15257	2.0825	4.86077	0.999998	0.329115	7	0.406375	0.183265	3.71482	0.0294619	0.0221198	0.0391934	3.14617	2.07378	4.81318	0.27923	0	0.705508	0.357474	1.52164	0.0405489	0.026909	0.0586594	2.87981	1.97049	4.33304
Rv0092	ctpA	cation transporter P-type ATPase A	Cation transporter P-type ATPase a CtpA	0.308629	6	0.378528	0.154886	2.89656	0.0383323	0.0319797	0.0463363	3.93473	2.98313	5.18642	1	0.308831	7	0.378553	0.155978	2.70163	0.0383788	0.0320125	0.0459638	3.947	3.01768	5.22338	0.0839856	0	0.421616	0.292679	0.765127	0.0656506	0.0537595	0.079944	3.64991	2.78832	4.78459
Rv0093c	Rv0093c	hypothetical protein	Probable conserved membrane protein	0.331386	10	0.412344	0.177059	4.17929	0.0359965	0.027762	0.0467084	4.02226	2.77119	5.83616	1	0.331475	10	0.412588	0.176717	4.16805	0.0360329	0.0277841	0.0466546	4.01208	2.71925	5.84896	0.284339	0	0.772453	0.445862	1.40132	0.0469257	0.03348	0.0632377	3.60655	2.51252	5.15632
Rv0094c	Rv0094c	hypothetical protein	Conserved hypothetical protein	0.353008	0	0.468484	0.385687	0.566712	0.0548066	0.0221471	0.139112	3.34516	1.01239	11.8649	0.5	0.346905	0	0.463703	0.319925	0.660034	0.0554396	0.0237943	0.139789	3.41339	0.959975	12.0708	0.354937	0	0.477287	0.442821	0.523405	0.054503	0.02138	0.139219	3.27532	1.0207	12.3785
Rv0095c	Rv0095c	hypothetical protein	Conserved hypothetical protein	0.369802	0	0.549021	0.428724	1.25445	0.0665159	0.0352499	0.115997	2.51981	1.16233	5.53662	0.374668	0.342123	0	0.447234	0.176692	1.98075	0.0647047	0.0373328	0.107784	2.62794	1.17571	6.00737	0.386514	0	0.609541	0.440887	0.950001	0.0674364	0.0332174	0.121603	2.46288	1.11328	5.28416
Rv0096	PPE1	PPE family protein	PPE family protein PPE1	0.311476	8	0.377417	0.158207	3.53077	0.0378515	0.0309235	0.0457898	5.4879	3.94883	7.63486	1	0.311329	9	0.37716	0.160932	3.54378	0.0379201	0.0311047	0.0459821	5.46956	3.9504	7.59432	0.0753396	0	0.539794	0.135734	0.823072	0.0551965	0.044146	0.0689559	4.82655	3.53848	6.67681
Rv0097	Rv0097	oxidoreductase	Possible oxidoreductase	0.0236592	0	0.21966	0.0990607	0.603436	0.0534779	0.0377719	0.0742451	3.6689	2.29556	5.96548	0.000605101	0.287347	1	0.34224	0.197285	3.30563	0.0240025	0.0175614	0.0321033	4.34514	2.6281	7.26071	0.0240888	0	0.218859	0.0984977	0.595293	0.0535288	0.0378329	0.0742013	3.66227	2.28044	5.97051
Rv0098	Rv0098	hypothetical protein	Probable fatty acyl CoA thioesterase type III FcoT	0.00399454	0	0.229359	0.0786702	0.307611	0.071116	0.0481048	0.100953	3.43565	2.05293	6.0085	0.00278245	0.265521	1	0.315989	0.18397	2.37143	0.0346703	0.0248496	0.0475529	3.9616	2.2867	6.85287	0.00349423	0	0.228701	0.0783288	0.304695	0.0712359	0.0487665	0.100756	3.42901	2.0307	5.89682
Rv0099	fadD10	acyl-CoA synthetase	Possible fatty-acid-CoA ligase FadD10 (fatty-acid-CoA synthetase) (fatty-acid-CoA synthase)	0.282557	8	0.336827	0.162705	3.38756	0.035736	0.0296318	0.0428118	3.83041	2.82345	5.21059	1	0.282431	7	0.336522	0.161	3.47748	0.0357905	0.0295642	0.0428328	3.83099	2.84628	5.21059	0.0247145	0	0.324571	0.206814	0.66171	0.0661612	0.0532153	0.0815762	3.3639	2.53968	4.5881
Rv0100	Rv0100	hypothetical protein	Conserved hypothetical protein	0.307423	0	0.372593	0.169258	2.85925	0.0395753	0.0243644	0.0615296	4.65556	2.4043	8.93636	0.989699	0.307942	0	0.371215	0.167409	2.87844	0.0394671	0.024485	0.0608179	4.6518	2.38597	9.16629	0.163949	0	0.611517	0.292431	0.738284	0.051159	0.0301025	0.0848857	4.26699	2.25229	8.32798
Rv0101	nrp	peptide synthetase	Probable peptide synthetase Nrp (peptide synthase)	0.313476	35	0.384873	0.119656	3.51178	0.0281951	0.0256273	0.0311238	4.26519	3.65064	5.0223	1	0.312995	36	0.385831	0.123786	3.44853	0.0282707	0.0256356	0.0312726	4.26869	3.6342	5.02232	0.0647123	0	0.439425	0.136187	0.732222	0.0501278	0.0444372	0.0566726	3.73971	3.17899	4.39563
Rv0102	Rv0102	hypothetical protein	Probable conserved integral membrane protein	0.306964	10	0.371063	0.157722	3.20678	0.0332161	0.0279059	0.039438	5.09013	3.81764	6.81182	1	0.307264	12	0.371766	0.160461	3.21202	0.0331282	0.0277252	0.0393736	5.08918	3.81126	6.79589	0.0783569	0	0.452275	0.0931932	0.912194	0.0540893	0.0436191	0.0660934	4.71486	3.52276	6.252
Rv0103c	ctpB	cation-transporter P-type ATPase B	Probable cation-transporter P-type ATPase B CtpB	0.32669	12	0.409205	0.168275	3.32014	0.0308657	0.0255736	0.0370681	4.54118	3.33188	6.18215	1	0.326777	12	0.409696	0.17031	3.3243	0.0308051	0.0255451	0.0369811	4.53017	3.31332	6.19719	0.133444	0	0.465278	0.0570809	0.776372	0.046934	0.0366085	0.0603963	4.15719	3.01583	5.67254
Rv0104	Rv0104	hypothetical protein	Conserved hypothetical protein	0.313496	10	0.381927	0.141712	3.39759	0.0482406	0.0405565	0.0572281	4.85648	3.71464	6.39607	1	0.313279	10	0.381519	0.144979	3.36266	0.048261	0.0406781	0.0569078	4.85908	3.69889	6.39204	0.0698137	8	0.613349	0.343572	1.44061	0.0667679	0.0529378	0.0831457	4.36392	3.35643	5.7236
Rv0105c	rpmB	50S ribosomal protein L28	50S ribosomal protein L28-1 RpmB1	0.268835	0	0.571323	0.254622	1.33447	0.0626519	0.0393944	0.0986509	4.94131	2.85586	8.86746	0.275569	0.319737	1	0.398387	0.164164	2.70408	0.0547473	0.0370795	0.0792892	5.20365	2.94317	9.13763	0.248451	0	0.652946	0.264881	1.03364	0.0662721	0.0408325	0.100412	4.84453	2.76952	8.77852
Rv0106	Rv0106	hypothetical protein	Conserved hypothetical protein	0.299355	6	0.359187	0.173961	3.0745	0.0307925	0.024214	0.0385188	4.66123	3.22203	6.66311	0.999826	0.299912	6	0.359797	0.174749	3.14318	0.0307825	0.0240754	0.0385544	4.65631	3.23468	6.73804	0.0258571	0	0.371175	0.0896418	0.645882	0.0550408	0.040872	0.071527	4.08535	2.84515	5.84444
Rv0107c	ctpI	cation-transporter ATPase I	Probable cation-transporter ATPase I CtpI	0.315473	28	0.381938	0.129763	3.69698	0.0297316	0.0266563	0.0330222	4.25558	3.57326	5.08345	1	0.315761	27	0.383052	0.133221	3.65801	0.0297373	0.0266563	0.0331603	4.26197	3.57326	5.09856	0.0587098	0	0.549404	0.23377	0.819114	0.0472269	0.0410674	0.0541575	3.83594	3.23329	4.575
Rv0108c	Rv0108c	hypothetical protein	Hypothetical protein	0.26679	0	0.352969	0.182954	2.52235	0.0496247	0.03051	0.0865466	2.60446	1.37058	4.95078	0.905919	0.286903	2	0.34346	0.163583	2.9863	0.0478766	0.0304409	0.0740284	2.64377	1.40066	5.10093	0.0788808	0	0.452333	0.19438	0.666589	0.0716368	0.0419399	0.118119	2.42631	1.27811	4.47939
Rv0109	PE_PGRS1	PE-PGRS family protein	PE-PGRS family protein PE_PGRS1	0.311885	9	0.378649	0.173078	3.27987	0.0342233	0.0278864	0.0415868	3.9285	2.90717	5.35946	1	0.311901	9	0.3786	0.172602	3.23009	0.0342563	0.0280091	0.0413377	3.92211	2.90893	5.3294	0.0636901	0	0.568779	0.361899	0.875904	0.0514433	0.0404842	0.0648161	3.55446	2.64309	4.78038
Rv0110	Rv0110	hypothetical protein	Probable conserved integral membrane protein	0.307125	7	0.372063	0.17702	3.41639	0.0339833	0.0254825	0.0452627	4.12848	2.68646	6.28475	1	0.307423	7	0.373097	0.179928	3.43555	0.0339538	0.0256679	0.0451064	4.14856	2.69577	6.36505	0.0706638	0	0.559269	0.383076	0.799006	0.0521042	0.0371832	0.0715403	3.79251	2.53193	5.69146
Rv0111	Rv0111	transmembrane acyltransferase	Possible transmembrane acyltransferase	0.303888	9	0.367684	0.157604	3.44209	0.0322379	0.0267486	0.038432	4.81809	3.63344	6.36071	1	0.303892	9	0.368279	0.159518	3.42795	0.0322542	0.0269003	0.0385294	4.81807	3.63858	6.32872	0.0471123	0	0.421605	0.124489	0.76171	0.0550525	0.0448305	0.0667419	4.24722	3.23425	5.70071
Rv0112	gca	GDP-mannose 4,6-dehydratase	Possible GDP-mannose 4,6-dehydratase Gca (GDP-D-mannose dehydratase)	0.335189	8	0.418457	0.164852	3.71523	0.0419467	0.0330189	0.0529279	3.84882	2.75606	5.45041	1	0.334816	8	0.418307	0.166306	3.70058	0.041944	0.0331115	0.0529093	3.83752	2.74712	5.44878	0.372814	0	0.871765	0.658699	1.1557	0.0510099	0.0364397	0.0686655	3.49496	2.49487	4.89085
Rv0113	gmhA	phosphoheptose isomerase	Probable sedoheptulose-7-phosphate isomerase GmhA (phosphoheptose isomerase)	0.350349	7	0.444754	0.15767	4.87941	0.0540639	0.0407065	0.0697201	2.77014	1.92895	4.02421	1	0.351106	7	0.445504	0.158079	4.8739	0.0540784	0.0407184	0.0696409	2.76139	1.91515	4.0298	0.591563	0	1.0111	0.700879	1.55579	0.0574481	0.0405497	0.0789461	2.64659	1.84624	3.84055
Rv0114	gmhB	D-alpha,beta-D-heptose-1,7-biphosphate phosphatase	Possible D-alpha,beta-D-heptose-1,7-biphosphate phosphatase GmhB (D-glycero-D-manno-heptose 7-phosphate kinase)	0.332974	8	0.412814	0.172725	4.16101	0.0350924	0.025384	0.0468307	4.53031	2.88801	7.12191	1	0.333054	9	0.413323	0.173589	4.18887	0.0351089	0.0255006	0.0471526	4.51987	2.86172	7.27179	0.437705	0	0.894348	0.52799	1.05553	0.0428055	0.0284979	0.0621464	4.08987	2.60356	6.59718
Rv0115	hddA	D-alpha-D-heptose-7-phosphate kinase	Possible D-alpha-D-heptose-7-phosphate kinase HddA	0.330572	8	0.409862	0.167018	3.587	0.0384961	0.0308762	0.048074	3.75681	2.71009	5.26911	1	0.330891	8	0.410389	0.170112	3.57955	0.0385015	0.0308762	0.0480738	3.74003	2.69622	5.21169	0.283295	0	0.749682	0.323419	1.04313	0.0494378	0.0375048	0.0653214	3.42799	2.51626	4.72957
Rv0116c	Rv0116c	hypothetical protein	Probable L,D-transpeptidase LdtA	0.29288	1	0.355739	0.161313	2.58958	0.0424793	0.0324915	0.0567966	4.70611	3.14634	7.01586	0.989828	0.296084	1	0.356363	0.159308	2.62466	0.0422403	0.032355	0.055108	4.70582	3.15594	7.03163	0.0151915	0	0.435108	0.217587	0.563272	0.0693303	0.0514694	0.0927674	4.28882	2.87531	6.45883
Rv0117	oxyS	oxidative stress response regulatory protein OXYS	Oxidative stress response regulatory protein OxyS	0.310422	3	0.378742	0.178425	2.9887	0.0349659	0.0272725	0.0448888	4.65837	3.17371	6.89791	1	0.31064	3	0.378687	0.17874	2.97481	0.03492	0.0270548	0.0449711	4.66157	3.14291	6.8882	0.0562111	0	0.488053	0.231214	0.763382	0.0556031	0.0416529	0.0734885	4.12968	2.83091	6.14445
Rv0118c	oxcA	oxalyl-CoA decarboxylase	Probable oxalyl-CoA decarboxylase OxcA	0.307262	7	0.373325	0.155111	3.41003	0.0394544	0.0328063	0.0467881	5.14289	3.90094	6.88033	1	0.307088	7	0.373275	0.156512	3.42498	0.0394801	0.0329338	0.0468246	5.14906	3.90729	6.86371	0.0444406	0	0.482079	0.15615	0.796042	0.0624669	0.0500572	0.0773854	4.60682	3.50345	6.04829
Rv0119	fadD7	acyl-CoA synthetase	Probable fatty-acid-CoA ligase FadD7 (fatty-acid-CoA synthetase) (fatty-acid-CoA synthase)	0.30638	9	0.368505	0.152456	3.37795	0.0335688	0.0275834	0.0407856	4.00243	2.94832	5.38699	1	0.306477	9	0.368632	0.155885	3.33607	0.0335503	0.0276302	0.0408813	4.00103	2.95367	5.41608	0.0520688	0	0.46864	0.307493	0.874903	0.0558894	0.0442362	0.0702782	3.58297	2.66596	4.84987
Rv0120c	fusA2	elongation factor G	Probable elongation factor G FusA2 (EF-G)	0.314467	22	0.383699	0.153196	3.51527	0.0368065	0.0311936	0.0431038	4.1824	3.28271	5.3305	1	0.315432	22	0.385183	0.153002	3.54476	0.0366682	0.0310791	0.0429466	4.17653	3.28618	5.31508	0.0571347	0	0.584201	0.278413	0.840328	0.0565697	0.0457689	0.0691307	3.67831	2.91565	4.72786
Rv0121c	Rv0121c	hypothetical protein	Conserved protein	0.314903	3	0.387005	0.176953	3.39291	0.0388047	0.0276636	0.0545367	5.20157	3.01596	8.71151	0.999982	0.314678	3	0.387429	0.176342	3.38461	0.0388626	0.0273868	0.0545926	5.19592	3.05258	8.76084	0.154921	0	0.614518	0.416134	0.808039	0.0529671	0.0346241	0.0782908	4.47457	2.64794	7.7146
Rv0122	Rv0122	hypothetical protein	Hypothetical protein	0.139266	0	0.417143	0.185968	1.0808	0.0594759	0.0369267	0.100364	3.88789	2.30582	6.65747	0.396816	0.287841	1	0.347926	0.160426	2.60443	0.0475189	0.0334631	0.0668765	4.07831	2.39903	7.14623	0.0457514	0	0.470535	0.16963	0.626707	0.0687133	0.0446374	0.104515	3.75426	2.22972	6.35764
Rv0123	Rv0123	hypothetical protein	Unknown protein	0.19927	0	0.352459	0.230924	1.55591	0.0388815	0.0229052	0.0755782	5.5947	2.88038	11.363	0.665447	0.28855	0	0.344793	0.19155	3.01043	0.0326459	0.0220942	0.0479331	5.86536	3.08958	11.3091	0.0180032	0	0.371242	0.293623	0.425498	0.0545976	0.0352227	0.0835842	5.11109	2.6337	10.591
Rv0124	PE_PGRS2	PE-PGRS family protein	PE-PGRS family protein PE_PGRS2	0.304234	3	0.373982	0.144106	2.15885	0.0572367	0.0456096	0.0722992	3.53429	2.49988	5.1061	0.999827	0.304428	2	0.374411	0.143645	2.10224	0.0571707	0.0457668	0.072392	3.52568	2.47935	5.0614	0.14248	0	0.389031	0.185365	0.539826	0.0888651	0.069323	0.112903	3.19763	2.31546	4.51782
Rv0125	pepA	serine protease PepA	Probable serine protease PepA (serine proteinase) (MTB32A)	0.0370803	0	0.247964	0.0975879	0.607224	0.0537758	0.039953	0.0703764	3.68272	2.49382	5.59902	0.000146614	0.288947	1	0.346466	0.180304	3.30689	0.0263594	0.019819	0.0341761	4.02402	2.68528	6.06943	0.0380735	0	0.248615	0.0982222	0.608149	0.0537337	0.0400326	0.0703512	3.68466	2.50548	5.58481
Rv0126	treS	trehalose synthase TRES	Trehalose synthase TreS	0.291367	3	0.349213	0.168651	2.63267	0.0266781	0.0218516	0.0327835	4.66742	3.3987	6.52141	0.994451	0.293421	3	0.350606	0.172495	2.72602	0.0264213	0.0215836	0.032669	4.68052	3.39144	6.54311	0.0134179	0	0.307953	0.176964	0.487716	0.0579386	0.0457462	0.0723739	3.88381	2.7772	5.43802
Rv0127	Rv0127	hypothetical protein	Maltokinase Mak	0.290816	7	0.347577	0.17363	3.39619	0.0266971	0.0211599	0.0333116	4.56238	3.14087	6.62136	0.999385	0.291108	7	0.347947	0.179863	3.4189	0.0266204	0.0210691	0.0332835	4.58592	3.15626	6.66674	0.0401404	0	0.274673	0.0935006	0.726267	0.0544667	0.042828	0.0697899	4.12246	2.87678	5.96792
Rv0128	Rv0128	transmembrane protein	Probable conserved transmembrane protein	0.321349	6	0.395813	0.181383	3.77908	0.0319	0.0240384	0.0426409	5.90716	3.75207	9.21155	0.999999	0.320436	6	0.394551	0.182643	3.78367	0.0320122	0.0242409	0.0421457	5.92775	3.76371	9.21816	0.131769	0	0.643039	0.417388	0.921622	0.0461523	0.0326829	0.0628709	5.31749	3.44856	8.25421
Rv0129c	fbpC	secreted antigen 85-C FbpC	Secreted antigen 85-C FbpC (85C) (antigen 85 complex C) (AG58C) (mycolyl transferase 85C) (fibronectin-binding protein C)	0.302506	0	0.366942	0.20266	2.89501	0.0205264	0.0151988	0.0274144	6.22664	3.80374	10.2941	0.998735	0.302176	0	0.365878	0.200235	2.90051	0.0205886	0.0152134	0.0274094	6.22344	3.85788	10.038	0.0291552	0	0.339476	0.198539	0.580405	0.0435309	0.0309321	0.0605968	5.54676	3.54397	9.25837
Rv0130	Rv0130	hypothetical protein	Probable 3-hydroxyl-thioester dehydratase	0.229374	0	0.363123	0.203267	1.86567	0.0449202	0.0286529	0.0844527	5.54103	3.29504	9.52508	0.73567	0.294631	1	0.353167	0.176741	2.9076	0.0394661	0.028062	0.0551298	5.68754	3.3412	10.015	0.0469684	0	0.39402	0.214007	0.621005	0.0643299	0.0429293	0.0940644	5.1653	3.14827	8.59105
Rv0131c	fadE1	acyl-CoA dehydrogenase	Probable acyl-CoA dehydrogenase FadE1	0.31309	9	0.381252	0.180922	3.56641	0.0301678	0.0240906	0.0380207	4.44218	3.22624	6.40479	1	0.313705	9	0.38164	0.180594	3.58138	0.0300894	0.0240662	0.0377949	4.43979	3.19452	6.41326	0.0349609	0	0.517957	0.400862	0.704149	0.0518269	0.03847	0.0677249	3.82813	2.749	5.3676
Rv0132c	fgd2	F420-dependent glucose-6-phosphate dehydrogenase	Putative F420-dependent glucose-6-phosphate dehydrogenase Fgd2	0.338726	13	0.422173	0.182112	4.55753	0.0263581	0.0204445	0.0340162	4.72253	3.22797	6.88474	1	0.338143	14	0.421171	0.185728	4.44074	0.0264704	0.020543	0.0342068	4.7253	3.23746	6.90684	0.509695	4	0.789992	0.0632822	1.41914	0.0335996	0.0230308	0.0468774	4.10013	2.84666	6.04409
Rv0133	Rv0133	acetyltransferase	GCN5-related N-acetyltransferase	0.289587	4	0.345635	0.162058	2.65588	0.0439974	0.0324159	0.0584582	3.32034	2.15976	5.15489	0.999882	0.289445	4	0.345583	0.164949	2.66178	0.0440514	0.0324401	0.0592722	3.30469	2.13018	5.14716	0.0408554	0	0.415723	0.31941	0.962699	0.0724597	0.0517566	0.100271	2.87418	1.89086	4.35913
Rv0134	ephF	epoxide hydrolase	Possible epoxide hydrolase EphF (epoxide hydratase) (arene-oxide hydratase)	0.318518	5	0.389515	0.184514	3.16774	0.031384	0.0241059	0.0408806	4.68628	3.15648	7.04621	1	0.318267	5	0.389084	0.180489	3.16783	0.0313764	0.0240136	0.0405042	4.6807	3.15589	7.02278	0.0805194	0	0.575646	0.275749	0.774795	0.0488677	0.0346861	0.0680264	3.93365	2.62247	5.80108
Rv0135c	Rv0135c	transcriptional regulator	Possible transcriptional regulatory protein	0.273871	2	0.338757	0.174938	2.68876	0.0331907	0.0235192	0.0552975	7.11504	4.14555	12.2894	0.959205	0.284937	2	0.340368	0.176017	2.8854	0.0322724	0.0233218	0.044117	7.19085	4.2365	12.4861	0.0241888	0	0.310038	0.125369	0.597272	0.0576559	0.0405482	0.0798897	5.99852	3.55548	10.5561
Rv0136	cyp138	cytochrome P450 138	Probable cytochrome P450 138 Cyp138	0.308443	11	0.376244	0.159341	3.5189	0.0404489	0.0328432	0.0495322	5.17871	3.83907	7.08465	1	0.308167	11	0.375907	0.161532	3.47067	0.0404732	0.0328432	0.049642	5.17017	3.83773	7.07449	0.0537283	0	0.514054	0.213331	0.818935	0.0627744	0.0486583	0.0796032	4.55075	3.36094	6.20239
Rv0137c	msrA	methionine sulfoxide reductase A	Probable peptide methionine sulfoxide reductase MsrA (protein-methionine-S-oxide reductase) (peptide met(O) reductase)	0.176728	0	0.392959	0.191367	1.1658	0.0518242	0.032323	0.0872052	6.05563	3.64948	10.309	0.561265	0.294177	0	0.352002	0.164408	2.28869	0.0425362	0.0311585	0.0581223	6.38559	3.85969	10.6362	0.0279121	0	0.451562	0.174063	0.600838	0.0664762	0.0468007	0.0933105	5.59031	3.50403	9.02054
Rv0138	Rv0138	hypothetical protein	Conserved hypothetical protein	0.309892	1	0.386678	0.18474	2.96907	0.0399781	0.0283751	0.0583591	4.55396	2.79676	7.664	0.977873	0.314174	1	0.383157	0.182214	2.97746	0.0397218	0.0284719	0.0557221	4.53895	2.77374	7.63062	0.0761045	0	0.571422	0.368947	0.69171	0.058424	0.0387831	0.0861964	4.00045	2.55219	6.69042
Rv0139	Rv0139	oxidoreductase	Possible oxidoreductase	0.306428	6	0.371634	0.174972	3.40053	0.034825	0.0273189	0.0440258	3.77887	2.65099	5.32513	0.999845	0.307119	6	0.372644	0.175591	3.37296	0.0347908	0.0272976	0.0440924	3.77623	2.68242	5.39298	0.0389101	0	0.439642	0.0592726	0.715146	0.0566229	0.0416991	0.0746068	3.31806	2.36042	4.72458
Rv0140	Rv0140	hypothetical protein	Conserved protein	0.34848	5	0.43974	0.203076	3.75672	0.0296207	0.0197411	0.0436548	7.48779	4.11514	14.5607	0.999993	0.348083	5	0.43867	0.197993	3.77648	0.0296665	0.01978	0.043318	7.49139	4.10024	14.4545	0.643942	0	1.06749	0.741208	1.29275	0.0327834	0.0188298	0.0549529	6.494	3.54182	12.4288
Rv0141c	Rv0141c	hypothetical protein	Unknown protein	0.318904	5	0.389043	0.181677	3.61926	0.0347072	0.0243566	0.0489882	5.33333	3.08031	9.50509	0.999969	0.318874	5	0.389552	0.183666	3.58268	0.0348163	0.0243161	0.048988	5.3207	3.11267	9.39658	0.184304	0	0.637104	0.419588	0.890795	0.0501405	0.0319041	0.0779079	4.61716	2.77823	7.99536
Rv0142	Rv0142	hypothetical protein	Conserved hypothetical protein	0.304401	4	0.366177	0.175493	2.96706	0.0326931	0.0247613	0.0419324	5.60733	3.73153	8.44849	1	0.30501	4	0.366937	0.17461	2.94638	0.0325698	0.0245771	0.0419146	5.60434	3.71859	8.49622	0.0396248	0	0.440683	0.124584	0.676485	0.0539979	0.0394573	0.0719216	4.93483	3.39725	7.35942
Rv0143c	Rv0143c	transmembrane protein	Probable conserved transmembrane protein	0.292938	5	0.348856	0.161916	3.05908	0.037901	0.0307505	0.045864	3.77115	2.84092	5.13517	0.999999	0.293078	5	0.34932	0.163074	3.05879	0.0378728	0.0307505	0.0458893	3.77993	2.83207	5.11524	0.0174639	0	0.420682	0.260325	0.651106	0.0657981	0.0518363	0.0821191	3.40403	2.57801	4.56668
Rv0144	Rv0144	TetR family transcriptional regulator	Probable transcriptional regulatory protein (possibly TetR-family)	0.31453	2	0.385208	0.167156	3.15923	0.0361287	0.0273277	0.0467959	4.09426	2.78678	6.03116	0.999858	0.314772	2	0.38533	0.166511	3.14538	0.0361276	0.0274464	0.0467792	4.05699	2.71344	6.0048	0.0839474	0	0.589374	0.433617	0.796104	0.0530119	0.0389756	0.070318	3.59077	2.42379	5.37716
Rv0145	Rv0145	hypothetical protein	Possible S-adenosylmethionine-dependent methyltransferase	0.324615	6	0.395559	0.174368	3.67643	0.0332212	0.0262697	0.0425197	4.13399	2.85124	5.9716	1	0.324704	6	0.396185	0.174394	3.61847	0.033224	0.0260076	0.0424753	4.13242	2.82071	5.97847	0.170748	0	0.712367	0.489055	0.900346	0.04581	0.033499	0.0622887	3.74464	2.59372	5.44883
Rv0146	Rv0146	hypothetical protein	Possible S-adenosylmethionine-dependent methyltransferase	0.313216	4	0.378384	0.164237	3.01182	0.040013	0.0316844	0.051869	3.92277	2.72779	5.54122	0.999969	0.313734	4	0.37853	0.165821	2.96819	0.0399643	0.031399	0.0514371	3.91955	2.75584	5.51624	0.0632903	0	0.592427	0.212863	0.746461	0.0580189	0.0427051	0.0781495	3.57054	2.50724	5.03682
Rv0147	Rv0147	aldehyde dehydrogenase	Probable aldehyde dehydrogenase (NAD+) dependent	0.293805	5	0.348232	0.164436	2.77085	0.0337998	0.0274847	0.0414369	4.57974	3.36654	6.33397	1	0.294265	5	0.349443	0.164174	2.82731	0.0337565	0.0274702	0.041345	4.59316	3.35896	6.40149	0.00911012	0	0.421956	0.207682	0.516384	0.0598503	0.0474009	0.0755332	4.06787	2.98054	5.55281
Rv0148	Rv0148	short-chain type dehydrogenase/reductase	Probable short-chain type dehydrogenase/reductase	0.280154	5	0.335658	0.174613	2.92212	0.0323735	0.0247202	0.0431414	3.46834	2.32063	5.12462	0.990779	0.282413	5	0.335587	0.173413	2.98472	0.0322879	0.0247888	0.0419555	3.47024	2.27061	5.20398	0.0176049	0	0.321938	0.188072	0.591401	0.0628789	0.0470045	0.0839573	3.02078	2.03343	4.56729
Rv0149	Rv0149	quinone oxidoreductase	Possible quinone oxidoreductase (NADPH:quinone oxidoreductase) (zeta-crystallin)	0.325854	6	0.403855	0.184536	3.73136	0.0313501	0.0244434	0.0403648	4.83465	3.26443	7.24248	0.998854	0.326648	6	0.404329	0.183727	3.77318	0.031226	0.0242455	0.0400526	4.85773	3.26731	7.27862	0.232387	0	0.651573	0.101509	1.12027	0.0433407	0.0319039	0.0580953	4.47176	3.0922	6.56009
Rv0150c	Rv0150c	hypothetical protein	Conserved hypothetical protein	0.295932	2	0.360515	0.187033	2.861	0.036044	0.0238111	0.0554616	3.99228	2.17889	7.5807	0.990463	0.297698	3	0.359719	0.187978	2.90346	0.0359042	0.0237935	0.0540147	3.99479	2.14962	7.66911	0.0755702	0	0.463336	0.321048	0.827602	0.0564812	0.0346952	0.0864912	3.85692	2.18073	7.174
Rv0151c	PE1	PE family protein	PE family protein PE1	0.314128	10	0.380785	0.161711	3.50442	0.0357453	0.0296754	0.0426599	3.88547	3.0033	5.10896	1	0.314382	11	0.381142	0.161409	3.48148	0.035784	0.0296754	0.0428515	3.88083	2.98281	5.08897	0.0638232	0	0.530501	0.136341	1.34713	0.0547328	0.0443445	0.0672891	3.41899	2.60905	4.53827
Rv0152c	PE2	PE family protein	PE family protein PE2	0.30652	5	0.373281	0.152603	3.38067	0.0395601	0.0324147	0.0479547	5.50125	4.10792	7.38532	1	0.306789	6	0.372882	0.149397	3.34986	0.0395571	0.0323139	0.0476801	5.48965	4.10877	7.37765	0.0857921	0	0.497358	0.205699	1.40704	0.0610422	0.0483607	0.0755327	4.83881	3.62321	6.49569
Rv0153c	ptbB	phosphotyrosine protein phosphatase	Phosphotyrosine protein phosphatase PTPB (protein-tyrosine-phosphatase) (PTPase)	0.305982	6	0.370895	0.185377	3.71145	0.027278	0.0207224	0.0359959	5.685	3.58344	8.84394	0.999998	0.30663	6	0.371159	0.18547	3.74597	0.0272212	0.0205218	0.0359161	5.68365	3.58366	8.95262	0.0896518	0	0.436396	0.204508	1.05468	0.0469902	0.0334627	0.063259	4.94825	3.18311	7.82106
Rv0154c	fadE2	acyl-CoA dehydrogenase	Probable acyl-CoA dehydrogenase FadE2	0.307433	3	0.377763	0.198121	2.65138	0.0213222	0.0162909	0.0286284	4.9123	3.27944	7.40934	0.988568	0.310901	4	0.378404	0.195777	2.69963	0.0211012	0.0161485	0.0273562	4.90632	3.26156	7.41466	0.0488992	0	0.378795	0.104253	0.695605	0.0413333	0.0300635	0.0557628	4.46683	2.96983	6.74988
Rv0155	pntAa	NAD(P) transhydrogenase subunit alpha	Probable NAD(P) transhydrogenase (subunit alpha) PntAa [first part	0.182403	0	0.323952	0.206231	1.08028	0.0397194	0.0251083	0.0745278	4.75683	3.19935	7.16772	0.639653	0.281735	2	0.334587	0.17703	2.08778	0.0310223	0.0243543	0.0390822	4.87347	3.30224	7.29031	0.00542957	0	0.30152	0.223581	0.408816	0.0618516	0.0476211	0.0795702	4.51686	3.15198	6.56451
Rv0156	pntAb	NAD(P) transhydrogenase subunit alpha	Probable NAD(P) transhydrogenase (subunit alpha) PntAb [second part	0.120282	0	0.397035	0.311922	0.846986	0.0473517	0.0244278	0.0851561	5.65	2.89931	10.9771	0.359041	0.289139	1	0.346303	0.183418	2.55607	0.0338816	0.0219312	0.0502213	5.94386	3.14578	11.6275	0.0252197	0	0.432526	0.395162	0.506935	0.0570801	0.0350959	0.0885146	5.50818	2.83547	10.7942
Rv0157	pntB	NAD(P) transhydrogenase subunit beta	Probable NAD(P) transhydrogenase (subunit beta) PntB [integral membrane protein] (pyridine nucleotide transhydrogenase subunit beta) (nicotinamide nucleotide transhydrogenase subunit beta)	0.00642632	0	0.269658	0.201305	0.380897	0.0613555	0.0486876	0.0780397	4.65686	3.2682	6.61456	9.14906e-05	0.283234	2	0.336492	0.177492	2.43477	0.0268221	0.0211977	0.0331976	5.08694	3.47556	7.29084	0.00660468	0	0.270002	0.198904	0.379391	0.0614192	0.0484322	0.0779769	4.64481	3.28777	6.63875
Rv0158	Rv0158	TetR family transcriptional regulator	Probable transcriptional regulatory protein (possibly TetR-family)	0.295357	2	0.359024	0.196013	3.01636	0.0254376	0.0181089	0.0363388	5.29774	3.10017	9.4128	0.990577	0.2984	2	0.359543	0.195939	3.07259	0.0253211	0.0180506	0.0354443	5.28272	3.09283	9.24367	0.0223819	0	0.386613	0.30371	0.531244	0.0485126	0.0329005	0.0697935	4.78332	2.87791	8.50708
Rv0159c	PE3	PE family protein	PE family protein PE3	0.318192	8	0.386064	0.170283	3.23366	0.0335401	0.0272365	0.0415512	3.35943	2.4713	4.54981	1	0.318493	8	0.386443	0.174154	3.22426	0.0335173	0.0269862	0.041132	3.35175	2.46587	4.55117	0.101123	0	0.581097	0.341976	0.889365	0.0508242	0.0394361	0.0646554	2.98022	2.19172	4.09481
Rv0160c	PE4	PE family protein	PE family protein PE4	0.314439	8	0.379724	0.170304	3.05655	0.0324907	0.0261953	0.0400707	3.80784	2.84716	5.16919	1	0.314671	8	0.379729	0.17106	3.04138	0.0324627	0.0261535	0.0399836	3.80939	2.84415	5.13899	0.0679963	0	0.560259	0.277873	0.903	0.052251	0.041124	0.0665624	3.44366	2.56123	4.61805
Rv0161	Rv0161	oxidoreductase	Possible oxidoreductase	0.310876	7	0.375321	0.161592	3.47567	0.0322493	0.0262287	0.0398821	5.44582	3.8827	7.65698	1	0.310639	7	0.375789	0.163893	3.48843	0.0322744	0.0262037	0.0398581	5.41957	3.88292	7.62988	0.0555995	0	0.506017	0.183858	0.749986	0.051756	0.0401275	0.065963	4.77991	3.44185	6.72173
Rv0162c	adhE1	zinc-type alcohol dehydrogenase E subunit	Probable zinc-type alcohol dehydrogenase (E subunit) AdhE1	0.323768	11	0.398607	0.174617	3.82273	0.0301594	0.0239839	0.0376129	4.37164	3.11024	6.24228	1	0.323187	11	0.397824	0.177088	3.79219	0.0301705	0.0239455	0.0376691	4.37748	3.06676	6.24228	0.157903	0	0.626576	0.304699	1.26362	0.0443375	0.0326006	0.0585674	3.9789	2.82733	5.66603
Rv0163	Rv0163	hypothetical protein	Conserved protein	0.317576	3	0.389521	0.200644	3.57215	0.0283927	0.0197363	0.0405138	4.1131	2.3758	7.15811	0.99922	0.317588	3	0.388023	0.200592	3.56117	0.0284457	0.0197916	0.0410869	4.12012	2.37099	7.15976	0.164523	0	0.576994	0.324002	0.900428	0.0429618	0.0281722	0.0638348	3.73212	2.14077	6.65804
Rv0164	TB18.5	hypothetical protein	Conserved protein TB18.5	0.0105186	0	0.187782	0.059973	0.302435	0.0694681	0.0444328	0.0979485	3.08619	1.80809	5.31094	0.0147893	0.254366	2	0.299395	0.183505	2.23892	0.0339391	0.0228425	0.0492275	3.48799	2.01168	6.13609	0.00662353	0	0.186079	0.0592624	0.293259	0.0703187	0.0480074	0.0980816	3.06969	1.79313	5.29232
Rv0165c	Rv0165c	GntR family transcriptional regulator	Probable transcriptional regulatory protein Mce1R (probably GntR-family)	0.323881	3	0.398769	0.16626	3.44361	0.0390552	0.0302894	0.0504041	3.91514	2.6505	5.77606	0.999845	0.324116	3	0.398057	0.166519	3.40531	0.0391067	0.0303135	0.0505625	3.90372	2.62892	5.80775	0.205421	0	0.687595	0.341159	1.23938	0.0516743	0.0379027	0.0694353	3.50968	2.43121	5.12477
Rv0166	fadD5	long-chain-fatty-acid--CoA ligase	Probable fatty-acid-CoA ligase FadD5 (fatty-acid-CoA synthetase) (fatty-acid-CoA synthase)	0.3182	7	0.390669	0.168601	3.62034	0.0293124	0.0244655	0.0349935	4.51875	3.30798	6.1657	1	0.31844	7	0.390668	0.174238	3.53032	0.0293232	0.0243642	0.0351752	4.50701	3.28297	6.17755	0.075185	0	0.526652	0.268967	0.949247	0.047942	0.0374622	0.0595895	3.95839	2.91911	5.35991
Rv0167	yrbE1A	hypothetical protein	Conserved integral membrane protein YrbE1A	0.31903	0	0.475481	0.283892	0.802435	0.0510299	0.0255982	0.102838	2.61807	1.03492	6.1776	0.347287	0.33586	0	0.4356	0.193793	0.72323	0.0425881	0.0225971	0.0781497	2.67474	1.06577	6.55886	0.316045	0	0.506357	0.341598	1.04811	0.056057	0.0285906	0.107994	2.57746	1.04336	6.00464
Rv0168	yrbE1B	hypothetical protein	Conserved integral membrane protein YrbE1B	0.348204	1	0.452171	0.232873	1.55303	0.0452547	0.026861	0.0773071	2.97887	1.38862	6.47932	0.810071	0.346828	2	0.455834	0.209164	1.55079	0.0455942	0.027609	0.076967	3.05867	1.39958	6.71847	0.355489	0	0.427428	0.166148	1.63989	0.0443499	0.0225251	0.0820305	2.82244	1.35949	6.03915
Rv0169	mce1A	MCE-family protein MCE1A	Mce-family protein Mce1A	0.339683	0	0.440871	0.215086	1.18859	0.0390528	0.0240996	0.0619993	3.98162	1.87908	8.14884	0.964988	0.340544	1	0.443346	0.198244	1.22429	0.0389896	0.024299	0.0614751	3.98455	1.87416	8.59614	0.337221	0	0.507552	0.430519	0.8742	0.0454563	0.0262754	0.0738701	3.92479	1.8777	8.55621
Rv0170	mce1B	MCE-family protein MCE1B	Mce-family protein Mce1B	0.342711	0	0.45577	0.37678	0.569856	0.055535	0.0227239	0.131469	3.23589	0.899259	11.1042	0.5	0.34335	0	0.452692	0.312334	0.683476	0.0567177	0.0234977	0.13943	3.232	0.921537	11.5973	0.34796	0	0.471715	0.439973	0.513563	0.0543738	0.0220973	0.129977	3.26279	0.958311	11.102
Rv0171	mce1C	MCE-family protein MCE1C	Mce-family protein Mce1C	0.329127	0	0.453877	0.285237	0.804717	0.057926	0.034294	0.0992225	3.52073	1.76185	6.99323	0.657957	0.339132	0	0.44508	0.191012	0.89999	0.0542183	0.0330343	0.0869719	3.51266	1.69412	7.1889	0.309053	0	0.467793	0.412383	0.698232	0.0656731	0.0370233	0.109081	3.55467	1.81188	7.04446
Rv0172	mce1D	MCE-family protein MCE1D	Mce-family protein Mce1D	0.299057	8	0.359998	0.162976	3.06595	0.0372797	0.0307174	0.0452953	4.54931	3.37144	6.18091	1	0.298898	8	0.35971	0.161492	3.14766	0.0373406	0.0307126	0.0452048	4.54207	3.36066	6.1142	0.0224282	0	0.419728	0.219255	0.659171	0.0644588	0.0512137	0.0796608	3.85486	2.87106	5.17914
Rv0173	lprK	MCE-family lipoprotein LprK	Possible Mce-family lipoprotein LprK (Mce-family lipoprotein Mce1E)	0.310511	7	0.373783	0.179835	3.49853	0.0322617	0.0255601	0.0400599	4.02065	2.84488	5.76966	1	0.310965	7	0.375344	0.181624	3.49795	0.032239	0.0256018	0.0401718	4.0289	2.87329	5.79934	0.117909	0	0.462157	0.0791397	0.909355	0.0522322	0.0396184	0.0691851	3.54245	2.53389	5.0337
Rv0174	mce1F	MCE-family protein MCE1F	Mce-family protein Mce1F	0.316887	9	0.389325	0.1662	3.79156	0.0293242	0.0239385	0.0358177	2.73882	2.01257	3.79217	1	0.316305	10	0.387859	0.167127	3.80694	0.0293888	0.0239422	0.0357951	2.73944	1.99853	3.76555	0.0431019	0	0.525493	0.347622	0.658044	0.0487697	0.037409	0.0619772	2.46051	1.82991	3.34171
Rv0175	Rv0175	mce associated membrane protein	Probable conserved Mce associated membrane protein	0.301306	4	0.366415	0.173162	2.99593	0.0358894	0.0270302	0.0474494	6.78794	4.20969	11.3242	0.999899	0.301204	4	0.366043	0.173124	2.97008	0.0359527	0.0268472	0.0476996	6.77348	4.22409	11.35	0.0504953	0	0.486792	0.323858	0.706417	0.0566656	0.0397591	0.0790064	6.03574	3.80884	9.82108
Rv0176	Rv0176	mce associated transmembrane protein	Probable conserved Mce associated transmembrane protein	0.309135	5	0.374039	0.188596	3.40573	0.0290829	0.022355	0.0376857	3.37085	2.31076	5.05042	1	0.309369	5	0.374255	0.191617	3.26959	0.0290235	0.0223174	0.0376184	3.37989	2.28463	5.02965	0.0521713	0	0.515708	0.339673	0.669917	0.047286	0.0349118	0.06273	3.02358	2.07306	4.43128
Rv0177	Rv0177	MCE associated protein	Probable conserved Mce associated protein	0.293728	3	0.364874	0.201505	3.5882	0.0286548	0.0199847	0.0431407	5.42983	3.07317	9.46898	0.979854	0.299216	3	0.364138	0.198074	3.67501	0.0283463	0.019959	0.0399142	5.46561	3.07317	9.61688	0.0276585	0	0.42424	0.328332	0.508536	0.0495492	0.0332619	0.0727541	4.73062	2.73948	8.44682
Rv0178	Rv0178	mce associated membrane protein	Probable conserved Mce associated membrane protein	0.303521	3	0.364347	0.182169	3.43562	0.0333747	0.024944	0.0434538	5.04456	3.27264	8.11861	0.999994	0.303795	3	0.364928	0.18316	3.34743	0.0332487	0.024944	0.0435603	5.06928	3.25371	8.12843	0.030288	0	0.472112	0.191027	0.612411	0.0530865	0.037089	0.0738686	4.66374	3.05801	7.3435
Rv0179c	lprO	lipoprotein LprO	Possible lipoprotein LprO	0.310183	7	0.375668	0.186033	3.45972	0.0270576	0.0209165	0.0351311	4.49768	3.02352	6.70867	1	0.309884	7	0.37529	0.185502	3.45181	0.027073	0.0209068	0.0349911	4.51508	3.07063	6.77391	0.0665206	0	0.474801	0.136049	0.722106	0.04619	0.0339753	0.0618228	4.0469	2.74014	6.07495
Rv0180c	Rv0180c	transmembrane protein	Probable conserved transmembrane protein	0.320913	7	0.389197	0.16147	3.57508	0.0344291	0.0279464	0.0420628	4.18213	3.0552	5.80383	1	0.320686	7	0.388797	0.160548	3.63735	0.0344134	0.0280265	0.0420434	4.18053	3.05077	5.81874	0.178307	5	0.587738	0.150283	1.16298	0.0487453	0.036844	0.0631063	3.83208	2.82912	5.22078
Rv0181c	Rv0181c	hypothetical protein	Conserved hypothetical protein	0.294498	5	0.353887	0.175859	3.14193	0.0361957	0.0269055	0.0475139	4.1178	2.66033	6.28765	0.999987	0.294701	5	0.354243	0.17665	3.09873	0.036142	0.0270048	0.0477256	4.11344	2.68372	6.35326	0.038923	0	0.400136	0.142288	0.699511	0.06084	0.0444366	0.0818759	3.58014	2.41547	5.45214
Rv0182c	sigG	RNA polymerase factor sigma-70	Probable alternative RNA polymerase sigma factor SigG (RNA polymerase ECF type sigma factor)	0.322266	4	0.392919	0.179182	3.31202	0.0306076	0.0242345	0.03902	3.72692	2.58766	5.36261	0.999963	0.322391	4	0.393739	0.17807	3.35836	0.030505	0.0239989	0.0385424	3.73662	2.61032	5.39551	0.136305	0	0.616297	0.166786	0.850916	0.0455183	0.0339434	0.0612424	3.34997	2.3587	4.76889
Rv0183	Rv0183	lysophospholipase	Possible lysophospholipase	0.314183	3	0.3787	0.178042	3.22291	0.0319264	0.0239571	0.0420616	4.21375	2.83089	6.35024	0.999998	0.314186	3	0.378842	0.17373	3.14541	0.032018	0.0240539	0.0418287	4.20564	2.82095	6.34296	0.0869435	0	0.559344	0.291521	0.790225	0.0485763	0.0348996	0.0668811	3.87359	2.63825	5.6807
Rv0184	Rv0184	hypothetical protein	Conserved hypothetical protein	0.288108	3	0.34649	0.188987	3.83471	0.0325359	0.0243091	0.0426858	4.10708	2.63027	6.52195	0.999964	0.288148	3	0.346307	0.186836	3.79691	0.0326077	0.0243216	0.0429391	4.10365	2.63209	6.4517	0.0225223	0	0.386154	0.307875	0.59619	0.0581634	0.0414458	0.0793888	3.79645	2.4321	5.98796
Rv0185	Rv0185	hypothetical protein	Conserved hypothetical protein	0.295139	4	0.359209	0.18665	4.30836	0.0317024	0.022258	0.0445276	5.28037	3.09034	9.22131	0.999985	0.296023	4	0.359681	0.188564	4.32919	0.0316702	0.0221634	0.0443574	5.32147	3.14133	9.33957	0.149242	0	0.383907	0.0833851	1.02343	0.0495626	0.0341886	0.0701632	4.81079	2.84917	8.50439
Rv0186	bglS	beta-glucosidase	Probable beta-glucosidase BglS (gentiobiase) (cellobiase) (beta-D-glucoside glucohydrolase)	0.304112	12	0.367235	0.157065	3.45974	0.0351722	0.0295133	0.0419888	3.92146	3.04332	5.12321	1	0.304732	12	0.368913	0.157944	3.41211	0.0351524	0.0294362	0.0417333	3.92022	3.03659	5.11054	0.0235492	0	0.476264	0.325476	0.620226	0.0598885	0.0484813	0.072656	3.41297	2.62718	4.37575
Rv4014	Rv4014	hypothetical protein	NA	0.0207083	0	0.324541	0.282251	0.362174	0.0845089	0.0447647	0.147797	2.46122	1.24888	5.15739	0.047391	0.2517	0	0.301882	0.161242	1.89346	0.0572342	0.0344993	0.0979806	2.79542	1.3273	5.72964	0.00887153	0	0.322858	0.2875	0.335234	0.0862041	0.0473519	0.147797	2.45666	1.23844	5.11138
Rv0187	Rv0187	O-methyltransferase	Probable O-methyltransferase	0.323145	2	0.398474	0.166548	3.25386	0.0416866	0.0313835	0.0550849	5.16248	3.42312	7.95545	0.999984	0.322548	2	0.398058	0.170343	3.23207	0.0416385	0.0313928	0.0547944	5.15052	3.39038	7.93067	0.157628	0	0.665742	0.441655	0.973302	0.0538951	0.038522	0.0751207	4.63328	3.0945	7.10267
Rv0188	Rv0188	transmembrane protein	Probable conserved transmembrane protein	0.315315	3	0.387965	0.169987	3.396	0.0422533	0.0299724	0.0596101	2.72942	1.70017	4.41988	0.999802	0.314823	4	0.387009	0.169106	3.36572	0.0423933	0.0301059	0.0597253	2.7245	1.67009	4.47092	0.186719	0	0.586362	0.172228	1.5503	0.0561712	0.037812	0.0814375	2.43178	1.51063	3.90847
Rv0189c	ilvD	dihydroxy-acid dehydratase	Probable dihydroxy-acid dehydratase IlvD (dad)	0.0248861	0	0.256574	0.055778	0.571581	0.0389346	0.0186077	0.0507808	2.39542	1.68246	3.43484	0.0302597	0.299484	4	0.3632	0.199235	3.13005	0.0169203	0.0133593	0.0212802	2.72455	1.87898	3.94531	0.0162159	0	0.253259	0.0524325	0.563598	0.0401019	0.0309479	0.0510462	2.38993	1.69061	3.43481
Rv0190	Rv0190	hypothetical protein	Conserved protein	0.193406	0	0.305984	0.210045	1.87015	0.0323916	0.0175413	0.067065	3.73651	1.82048	7.84396	0.662372	0.272958	2	0.326841	0.211639	4.12594	0.0263574	0.0163544	0.0419092	3.88088	1.89271	8.03698	0.0388223	0	0.271815	0.174346	0.450743	0.0474615	0.028886	0.0761791	3.53998	1.7336	7.21193
Rv0191	Rv0191	hypothetical protein	Probable conserved integral membrane protein	0.293705	7	0.350741	0.17352	3.84862	0.0274793	0.0213804	0.0347611	4.03327	2.85139	5.87779	0.999401	0.293706	7	0.350667	0.177356	3.81736	0.0274794	0.0214761	0.0346415	4.03705	2.82395	5.88345	0.0574408	0	0.300367	0.0769645	0.869171	0.0524092	0.0400664	0.0680672	3.77553	2.63198	5.43073
Rv0192	Rv0192	hypothetical protein	Conserved hypothetical protein	0.303977	5	0.363203	0.165862	3.20544	0.0335748	0.0265003	0.0428313	3.40593	2.42726	4.93574	0.999998	0.303673	5	0.363042	0.162101	3.29354	0.0335682	0.0263597	0.0426765	3.41023	2.39087	4.91473	0.0493443	0	0.468036	0.259344	0.779243	0.0571674	0.042666	0.0748029	3.16196	2.25507	4.57623
Rv0192A	Rv0192A	hypothetical protein	Conserved secreted protein	0.31289	0	0.426217	0.230821	2.10688	0.0348302	0.0222584	0.0587653	2.15107	1.1733	3.92645	0.862347	0.320947	2	0.393576	0.201934	2.47749	0.0334932	0.0219422	0.0503946	2.17695	1.18022	3.97125	0.261011	0	0.695109	0.419648	0.953649	0.0443537	0.025267	0.0732128	2.04278	1.1126	3.81384
Rv0193c	Rv0193c	hypothetical protein	Hypothetical protein	0.333118	7	0.410243	0.164049	2.93809	0.0317272	0.0262396	0.0382367	3.737	2.8376	5.06334	1	0.332658	7	0.409131	0.16094	2.90539	0.0318269	0.0264048	0.0383937	3.73713	2.82708	4.9816	0.222471	0	0.764856	0.555278	1.07177	0.0434084	0.0332019	0.0562283	3.25005	2.44832	4.23104
Rv0194	Rv0194	drugs-transport transmembrane ATP-binding protein ABC transporter	Probable transmembrane multidrug efflux pump	0.321801	25	0.392189	0.142487	3.71746	0.0314918	0.0275676	0.0356976	4.54226	3.69562	5.5503	1	0.322289	27	0.393814	0.146696	3.77886	0.0314985	0.0275397	0.0357873	4.5431	3.71535	5.58118	0.0583513	0	0.613555	0.33091	0.864658	0.0485964	0.0411887	0.057383	4.01668	3.33681	4.9074
Rv0195	Rv0195	two component transcriptional regulator	Possible two component transcriptional regulatory protein (probably LuxR-family)	0.318806	3	0.388378	0.177545	3.23937	0.0355378	0.02683	0.0473057	4.99934	3.09393	8.0011	0.998592	0.319213	3	0.38909	0.181139	3.30818	0.0355199	0.0268367	0.0473118	5.01098	3.12801	8.08188	0.128761	0	0.642727	0.468147	0.959772	0.0495061	0.0339897	0.0691907	4.38905	2.77144	6.93169
Rv0196	Rv0196	transcriptional regulator	Possible transcriptional regulatory protein	0.0329639	0	0.358731	0.271724	0.657416	0.0618692	0.0429894	0.0862958	3.77367	2.38158	6.33614	0.0100392	0.285998	1	0.339723	0.180571	2.73933	0.035255	0.0255966	0.0476893	4.23782	2.60576	7.03545	0.0310223	0	0.356631	0.271364	0.646235	0.0622399	0.0445745	0.085862	3.76623	2.38032	6.12589
Rv0197	Rv0197	oxidoreductase	Possible oxidoreductase	0.305957	18	0.368725	0.151724	3.46864	0.0352713	0.029756	0.0413837	3.6929	2.87849	4.74742	1	0.305673	17	0.36808	0.152075	3.46105	0.0353767	0.029925	0.0414163	3.69175	2.8729	4.73402	0.0470939	0	0.495326	0.0517734	0.857816	0.0574477	0.0469309	0.069322	3.36555	2.66787	4.23265
Rv0198c	Rv0198c	zinc metalloprotease	Probable zinc metalloprotease Zmp1	0.31252	11	0.377325	0.160448	3.2979	0.0305714	0.0253821	0.0364253	4.13287	3.13901	5.57034	1	0.312409	11	0.377745	0.159642	3.34025	0.0306001	0.0254355	0.0366349	4.13381	3.1399	5.55976	0.041766	0	0.532782	0.311953	0.715102	0.0502325	0.0396885	0.0631162	3.57237	2.70393	4.67675
Rv0199	Rv0199	hypothetical protein	Probable conserved membrane protein	0.283265	4	0.342004	0.185126	3.8556	0.0284224	0.0202673	0.0404424	4.90273	2.96817	8.08671	0.982481	0.286843	4	0.343538	0.184402	3.97146	0.0281274	0.0203104	0.0382646	4.90068	2.94159	8.12448	0.0941654	0	0.249505	0.0589816	0.862916	0.0507992	0.0347164	0.0719288	4.49751	2.79488	7.41128
Rv0200	Rv0200	transmembrane protein	Possible conserved transmembrane protein	0.295068	4	0.355889	0.202402	4.01506	0.0260236	0.0187022	0.0358525	4.82575	2.98358	8.26008	0.99924	0.294849	4	0.355896	0.206742	4.01366	0.0259832	0.0186739	0.0357213	4.80478	2.90095	8.12205	0.0451625	0	0.366826	0.160592	0.577701	0.0462015	0.0330293	0.0642502	4.46392	2.75994	7.61303
Rv0201c	Rv0201c	hypothetical protein	Conserved protein	0.250692	0	0.394259	0.231582	1.75757	0.0326766	0.0211402	0.0603312	6.67697	3.91257	12.2605	0.797345	0.305588	1	0.371105	0.191962	2.47811	0.029597	0.0206151	0.041833	6.9119	3.99791	12.5865	0.0339704	0	0.492022	0.419363	0.558827	0.0484117	0.0322131	0.0707084	6.08312	3.48311	11.0098
Rv0202c	mmpL11	transmembrane transport protein MmpL11	Probable conserved transmembrane transport protein MmpL11	0.310624	22	0.37805	0.154723	3.85118	0.026445	0.0223123	0.0311594	5.57449	4.32245	7.20447	1	0.310793	22	0.3782	0.15537	3.82829	0.0264086	0.0223123	0.0310012	5.58204	4.35229	7.20329	0.0385038	0	0.500444	0.348891	0.732973	0.0466455	0.0384845	0.0559173	5.04132	3.98382	6.47529
Rv0203	Rv0203	hypothetical protein	Possible exported protein	0.285375	0	0.369062	0.204057	2.06467	0.0310932	0.0206484	0.0512667	4.63432	2.60547	8.27334	0.931856	0.302473	1	0.363605	0.197567	2.24938	0.0301085	0.0209465	0.042778	4.67533	2.63409	8.38764	0.0661663	0	0.477528	0.339004	0.643535	0.047135	0.0292159	0.0727081	4.25408	2.43192	7.65406
Rv0204c	Rv0204c	transmembrane protein	Probable conserved transmembrane protein	0.302029	3	0.366372	0.194456	3.13513	0.0203769	0.0157104	0.0260537	5.13865	3.34927	8.0607	0.999899	0.301984	3	0.366209	0.193731	3.07396	0.0203943	0.0156947	0.0261396	5.14172	3.36211	8.009	0.0575681	0	0.32159	0.132639	0.783936	0.0415055	0.0300601	0.0548087	4.59713	3.00967	7.14571
Rv0205	Rv0205	transmembrane protein	Probable conserved transmembrane protein	0.311533	5	0.377376	0.166706	3.25533	0.0358319	0.028714	0.0448978	4.52201	3.18986	6.42859	1	0.311103	5	0.376546	0.17095	3.25455	0.0359772	0.0286688	0.0455447	4.51169	3.1884	6.39028	0.0352861	0	0.549509	0.342341	0.643624	0.05522	0.0419477	0.0712674	4.06353	2.92552	5.66038
Rv0206c	mmpL3	transmembrane transport protein MmpL3	Possible conserved transmembrane transport protein MmpL3	0.29908	11	0.359454	0.158158	3.56492	0.0241572	0.0202849	0.0287603	5.50316	4.20995	7.33303	0.999999	0.299582	11	0.360294	0.158696	3.4647	0.0241303	0.0202072	0.0286249	5.50384	4.20997	7.30949	0.0580255	0	0.270497	0.050894	0.883065	0.0500824	0.0416482	0.0598956	4.80974	3.69913	6.27384
Rv0207c	Rv0207c	hypothetical protein	Conserved hypothetical protein	0.30914	4	0.374984	0.175825	2.85797	0.0366962	0.0280181	0.0485702	3.24596	2.20286	4.90829	0.999828	0.309642	4	0.375586	0.17823	2.82044	0.0367059	0.0279552	0.0484421	3.2507	2.16443	4.91019	0.0525689	0	0.565263	0.378034	0.687169	0.0553014	0.0402516	0.0749302	2.9216	1.94246	4.41378
Rv0208c	trmB	tRNA (guanine-N(7)-)-methyltransferase	Hypothetical methlytransferase (methylase)	0.296665	4	0.359131	0.194783	4.02606	0.0249832	0.0184306	0.0342217	7.49029	4.58251	12.4837	0.999999	0.296275	4	0.359179	0.198463	4.06153	0.0249396	0.0183011	0.0339406	7.47749	4.53916	12.5851	0.0451827	0	0.350941	0.128086	0.614496	0.0457252	0.0330189	0.0626626	6.27091	3.79414	10.7104
Rv0209	Rv0209	hypothetical protein	Hypothetical protein	0.330302	1	0.407651	0.178366	3.19177	0.0290795	0.0230216	0.0372866	3.53	2.4629	4.95556	0.999961	0.329709	1	0.406754	0.177216	3.20625	0.0292077	0.0230057	0.0374021	3.53431	2.46564	4.96216	0.181133	0	0.677836	0.351047	0.934023	0.0413504	0.0304966	0.0546725	3.26759	2.28746	4.69092
Rv0210	Rv0210	hypothetical protein	Hypothetical protein	0.307647	7	0.372511	0.172679	3.08173	0.030943	0.0249607	0.0378237	5.9566	4.24711	8.45375	0.999999	0.307522	7	0.372637	0.170991	3.08226	0.0309435	0.0249747	0.0378012	5.9465	4.24772	8.37905	0.101317	0	0.427026	0.0449864	0.898188	0.0497461	0.0392715	0.063249	5.36899	3.92875	7.47303
Rv0211	pckA	phosphoenolpyruvate carboxykinase	Probable iron-regulated phosphoenolpyruvate carboxykinase [GTP] PckA (phosphoenolpyruvate carboxylase) (PEPCK)(pep carboxykinase)	0.292875	11	0.351602	0.151359	2.99936	0.0404648	0.0337495	0.0481646	4.85333	3.73366	6.37443	1	0.292524	11	0.350641	0.152185	2.97612	0.0405272	0.0338364	0.0481722	4.84207	3.70532	6.31008	0.0184122	0	0.39371	0.296673	0.513577	0.0749136	0.0609939	0.092435	4.1846	3.2228	5.43967
Rv0212c	nadR	transcriptional regulator NadR	Possible transcriptional regulatory protein NadR (probably AsnC-family)	0.310492	6	0.378734	0.189199	3.57384	0.0289675	0.0221286	0.0373484	4.5575	3.01031	6.90963	1	0.311221	6	0.379661	0.191163	3.51615	0.0288763	0.022247	0.037065	4.54619	2.97852	6.90248	0.0553689	0	0.501777	0.316487	0.712843	0.0481621	0.0350029	0.0650723	4.03207	2.66917	6.12598
Rv0213c	Rv0213c	methyltransferase	Possible methyltransferase (methylase)	0.317036	3	0.390085	0.185923	4.24014	0.0255602	0.0200124	0.0321446	5.54289	3.82197	8.11195	1	0.317179	3	0.390252	0.185795	4.14911	0.0255766	0.019855	0.0323087	5.54455	3.81372	8.15695	0.0431884	0	0.532481	0.371167	0.685399	0.0429914	0.0317341	0.0565015	4.70033	3.26408	7.06641
Rv0214	fadD4	long-chain-fatty-acid--CoA ligase	Probable fatty-acid-CoA ligase FadD4 (fatty-acid-CoA synthetase) (fatty-acid-CoA synthase)	0.310987	7	0.37559	0.170366	3.28289	0.028729	0.0233471	0.035518	4.90897	3.58257	6.78711	1	0.310854	7	0.375085	0.174194	3.25304	0.0287437	0.0234619	0.0352035	4.8997	3.56542	6.836	0.0244579	0	0.481423	0.357362	0.705856	0.0513101	0.0398348	0.0655956	4.2264	3.02885	5.7418
Rv0215c	fadE3	acyl-CoA dehydrogenase	Probable acyl-CoA dehydrogenase FadE3	0.317353	6	0.388756	0.182176	3.27188	0.030152	0.0233984	0.0383335	4.35504	3.03309	6.30335	1	0.318528	6	0.390437	0.181712	3.35268	0.0300951	0.0234412	0.0382957	4.35373	3.011	6.33731	0.0578875	0	0.577482	0.310385	0.720525	0.0475971	0.0354264	0.0637542	3.96469	2.74306	5.70527
Rv0216	Rv0216	hypothetical protein	Double hotdog hydratase	0.298273	4	0.358537	0.173797	3.43512	0.0297241	0.0232092	0.0384548	3.96414	2.68532	5.92204	0.999999	0.297904	4	0.357886	0.178145	3.46699	0.0298022	0.0233634	0.0384514	3.95415	2.67129	5.87596	0.0391452	0	0.396424	0.200584	0.670261	0.050973	0.0372773	0.0674306	3.5089	2.41906	5.16382
Rv0217c	lipW	esterase	Possible esterase LipW	0.317445	2	0.392308	0.174263	3.57395	0.0368482	0.0288778	0.0472557	5.03209	3.42163	7.40471	1	0.317139	2	0.392108	0.173962	3.57877	0.0369555	0.0288081	0.0475115	5.02882	3.38648	7.41524	0.0599466	0	0.622483	0.33267	0.76816	0.0520532	0.0381588	0.0690269	4.74831	3.25275	7.14325
Rv0218	Rv0218	transmembrane protein	Probable conserved transmembrane protein	0.294878	7	0.353072	0.172828	2.94179	0.0336237	0.027288	0.0417662	3.87248	2.72373	5.43526	1	0.295964	7	0.354241	0.17564	2.93053	0.0334635	0.0272012	0.0416389	3.85917	2.74407	5.42098	0.0254362	0	0.40446	0.188274	0.64151	0.0598153	0.0468858	0.0756427	3.35044	2.47572	4.66049
Rv0219	Rv0219	transmembrane protein	Probable conserved transmembrane protein	0.0980989	0	0.328671	0.223164	0.752975	0.0578512	0.0310375	0.0934348	3.64684	2.19064	6.13574	0.322277	0.272958	2	0.324126	0.170286	2.88135	0.0390064	0.028179	0.0526676	3.96196	2.40023	6.52597	0.0146413	0	0.330619	0.22824	0.537257	0.0697053	0.0490363	0.0982621	3.52135	2.14643	5.86866
Rv0220	lipC	esterase	Probable esterase LipC	0.306569	10	0.370021	0.177434	4.46997	0.0264846	0.0209199	0.0333229	4.31117	2.96976	6.28604	1	0.306424	10	0.369965	0.179513	4.46815	0.0264449	0.0208551	0.0333769	4.32706	2.95934	6.33237	0.0785132	0	0.450611	0.270108	0.882558	0.0460268	0.0343565	0.0609317	3.70458	2.54373	5.37943
Rv0221	Rv0221	hypothetical protein	Possible triacylglycerol synthase (diacylglycerol acyltransferase)	0.314734	5	0.382496	0.179909	3.59549	0.0289233	0.0228425	0.0359992	3.26458	2.34153	4.54007	1	0.314304	5	0.381937	0.179223	3.47596	0.0289837	0.0229235	0.0362672	3.25806	2.32164	4.51579	0.130271	0	0.480804	0.212051	1.07247	0.0472742	0.0363082	0.0609613	2.84017	2.04817	3.95309
Rv0222	echA1	enoyl-CoA hydratase	Probable enoyl-CoA hydratase EchA1 (enoyl hydrase) (unsaturated acyl-CoA hydratase) (crotonase)	0.30367	2	0.368046	0.186858	2.59473	0.0282361	0.0214	0.0375225	3.38349	2.17449	5.32993	0.998107	0.30445	2	0.36846	0.189789	2.5927	0.0281715	0.0213923	0.0373419	3.38877	2.18987	5.30031	0.0672148	0	0.468931	0.259212	0.88636	0.0462389	0.0329946	0.0642456	3.10744	2.00239	4.77077
Rv0223c	Rv0223c	aldehyde dehydrogenase	Probable aldehyde dehydrogenase	0.313225	8	0.381267	0.165937	3.54827	0.0329354	0.0266129	0.040525	5.26538	3.83529	7.19042	1	0.31319	7	0.381211	0.164306	3.56689	0.0329942	0.0265413	0.0407085	5.25374	3.80293	7.27316	0.0645523	0	0.482457	0.211013	0.779421	0.0542944	0.0425204	0.0691252	4.67188	3.38556	6.52359
Rv0224c	Rv0224c	methyltransferase	Possible methyltransferase (methylase)	0.0279587	0	0.191663	0.0819774	0.491298	0.0552361	0.037788	0.075726	2.89935	1.88272	4.69478	0.0103657	0.274211	4	0.326031	0.198144	2.08421	0.0251804	0.0186109	0.0341881	3.27086	2.01046	5.38335	0.0256124	0	0.190058	0.0797801	0.482689	0.0557797	0.0392596	0.0760391	2.89868	1.87017	4.71012
Rv0225	Rv0225	hypothetical protein	Possible conserved protein	0.138406	0	0.316694	0.166247	1.05789	0.0375108	0.0207652	0.063192	7.1727	4.51261	11.761	0.434826	0.292776	2	0.352083	0.183833	3.19654	0.0255669	0.0199001	0.0326775	7.92405	5.12293	12.5264	0.0210496	0	0.294239	0.129592	0.536075	0.0504706	0.038011	0.0660498	6.706	4.39197	10.6338
Rv0226c	Rv0226c	transmembrane protein	Probable conserved transmembrane protein	0.318887	15	0.39139	0.172622	4.16506	0.0267629	0.0219409	0.0320068	3.61105	2.64834	4.91978	1	0.319601	16	0.392355	0.173546	4.19588	0.0266876	0.0218875	0.0319881	3.61743	2.63547	4.93809	0.238138	0	0.502904	0.0980404	1.1337	0.0405349	0.031849	0.0510068	3.36078	2.51065	4.48446
Rv0227c	Rv0227c	hypothetical protein	Probable conserved membrane protein	0.298074	1	0.358907	0.181273	2.83856	0.026963	0.0212845	0.0342993	3.69499	2.57205	5.34472	0.999977	0.298047	2	0.359187	0.184474	2.86614	0.0269634	0.0212847	0.0342085	3.69165	2.53171	5.36941	0.0173054	0	0.366221	0.299656	0.585203	0.0533242	0.0409868	0.0700865	3.19063	2.22088	4.59732
Rv0228	Rv0228	integral membrane acyltransferase	Probable integral membrane acyltransferase	0.303711	11	0.36784	0.169603	3.76022	0.0318389	0.0253743	0.0397396	4.44078	3.17469	6.37949	1	0.303993	11	0.368525	0.171226	3.8231	0.031785	0.0253431	0.0397396	4.45381	3.14933	6.40321	0.033938	0	0.479554	0.233113	0.647445	0.0548015	0.0419944	0.0703559	4.1017	2.92713	5.85336
Rv0229c	Rv0229c	hypothetical protein	Possible conserved membrane protein with PIN domain	0.33869	5	0.42411	0.186618	3.85186	0.0339522	0.0255101	0.0448029	5.21375	3.32574	8.18143	0.99997	0.338308	5	0.423138	0.184661	3.79613	0.0338787	0.0254631	0.0443418	5.19734	3.30385	8.15482	0.404211	5	0.715714	0.101192	1.73882	0.0417912	0.0296839	0.0577767	4.62253	2.97378	7.26341
Rv4006	Rv4006	hypothetical protein	NA	0.135055	1	0.263555	0.181928	1.96744	0.0353679	0.0165764	0.0684977	4.29605	1.86548	10.5749	0.32427	0.279593	2	0.337127	0.205244	3.06157	0.0253692	0.01501	0.043694	4.4801	1.92652	11.1781	0.0645616	0	0.235998	0.161318	2.22911	0.0415773	0.0221291	0.070613	4.25549	1.85547	10.0913
Rv0230c	php	phosphotriesterase	Probable phosphotriesterase Php (parathion hydrolase) (PTE) (aryldialkylphosphatase) (paraoxonase) (a-esterase) (aryltriphosphatase) (paraoxon hydrolase)	0.280276	3	0.336927	0.169556	2.95925	0.0364108	0.0286217	0.0462117	5.77649	3.96126	8.51769	0.999873	0.280228	3	0.336982	0.170404	2.93348	0.0364185	0.0285515	0.0461724	5.79021	3.95431	8.5686	0.0189443	0	0.297313	0.101559	0.61021	0.0727093	0.0549872	0.0956881	5.06171	3.45612	7.58171
Rv0231	fadE4	acyl-CoA dehydrogenase	Probable acyl-CoA dehydrogenase FadE4	0.302827	12	0.366606	0.166879	3.64086	0.0320934	0.0259382	0.0394928	5.24668	3.83879	7.22542	1	0.303423	12	0.366865	0.16763	3.61161	0.0320857	0.0259375	0.0393278	5.24397	3.85637	7.22337	0.0316437	0	0.429765	0.216908	0.720557	0.0581218	0.0448012	0.0738231	4.69245	3.46405	6.37682
Rv0232	Rv0232	TetR/ACRR family transcriptional regulator	Probable transcriptional regulatory protein (probably TetR/AcrR-family)	0.305644	4	0.369265	0.191014	3.74673	0.0287507	0.0212423	0.0388629	4.56584	2.81051	7.42143	0.999612	0.304628	4	0.367543	0.188804	3.72579	0.0288186	0.0212047	0.0390115	4.57506	2.84365	7.39192	0.0712736	0	0.431987	0.188416	0.678771	0.0479444	0.0330511	0.0679316	4.12266	2.63137	6.54594
Rv0233	nrdB	ribonucleotide-diphosphate reductase subunit beta	Ribonucleoside-diphosphate reductase (beta chain) NrdB (ribonucleotide reductase small chain)	0.290809	5	0.346614	0.184487	2.99949	0.0336935	0.0258467	0.044336	3.64972	2.45524	5.47556	0.995997	0.291986	6	0.34668	0.182475	2.99387	0.0335649	0.0256855	0.0438495	3.64825	2.42847	5.47431	0.0198523	0	0.350413	0.216985	0.616486	0.0652062	0.0486116	0.0858882	3.29214	2.24057	4.8037
Rv0234c	gabD1	succinate-semialdehyde dehydrogenase	Succinate-semialdehyde dehydrogenase [NADP+] dependent (SSDH) GabD1	0.305417	8	0.369275	0.178474	2.9905	0.0239048	0.0190608	0.0293759	3.96132	2.81354	5.66092	1	0.305595	8	0.36976	0.175386	2.97022	0.0239023	0.0190529	0.0295148	3.94659	2.80718	5.68863	0.0304207	0	0.436505	0.271913	0.591493	0.0456931	0.0350457	0.0590763	3.57914	2.56192	5.01483
Rv0235c	Rv0235c	transmembrane protein	Probable conserved transmembrane protein	0.306504	14	0.372807	0.159854	3.42383	0.0424935	0.035086	0.0513767	3.46075	2.60262	4.60324	1	0.306952	14	0.373164	0.164958	3.44511	0.0423834	0.0349855	0.0510842	3.45777	2.59811	4.63869	0.093765	0	0.479934	0.160695	1.2159	0.066592	0.0528303	0.0828916	3.06212	2.32551	4.10176
Rv0236c	Rv0236c	transmembrane protein	Possible arabinofuranosyltransferase AftD	0.305784	20	0.369025	0.147923	3.35472	0.0260222	0.02277	0.0295058	3.94877	3.21906	4.82535	1	0.305975	20	0.369894	0.150898	3.45186	0.0260674	0.0228559	0.0296153	3.94449	3.2239	4.84182	0.0626169	0	0.408095	0.116126	0.967761	0.0476534	0.0406168	0.0559237	3.67716	3.02531	4.50266
Rv0236A	Rv0236A	hypothetical protein	Small secreted protein	0.203368	0	0.329933	0.230169	1.39027	0.0322126	0.0162564	0.0681483	2.95035	1.18158	6.93142	0.67448	0.276814	1	0.3273	0.21252	2.63881	0.027387	0.0153731	0.0468124	3.05441	1.19232	7.36197	0.054537	0	0.338183	0.24933	0.467101	0.0445965	0.0259502	0.0781943	2.77679	1.20557	6.535
Rv0237	lpqI	lipoprotein LpqI	Probable conserved lipoprotein LpqI	0.309058	8	0.374313	0.165312	3.46046	0.0366368	0.0294711	0.0453188	3.93427	2.84978	5.51669	1	0.30841	8	0.373906	0.167922	3.4754	0.0366798	0.0293782	0.045424	3.91633	2.80284	5.51128	0.0496091	0	0.485667	0.243436	0.724157	0.058109	0.0445444	0.0742511	3.59365	2.58466	5.07468
Rv0238	Rv0238	TetR family transcriptional regulator	Possible transcriptional regulatory protein (probably TetR-family)	0.0135441	0	0.223073	0.115695	0.306085	0.0595075	0.0374896	0.0869904	3.83814	2.21867	6.71875	0.0178703	0.274845	1	0.328856	0.198858	2.29843	0.0267083	0.0188519	0.0370376	4.4865	2.64491	7.73644	0.00809096	0	0.220983	0.111943	0.304988	0.060389	0.0412854	0.0869191	3.8307	2.22053	6.6931
Rv0239	Rv0239	hypothetical protein	Possible antitoxin VapB24	0.280909	0	0.434196	0.243808	1.95872	0.0414475	0.0245333	0.0752523	5.17829	2.63799	10.3727	0.737429	0.313879	0	0.378472	0.178978	2.76363	0.0383104	0.0238705	0.0605142	5.22786	2.64518	10.5624	0.19154	0	0.634125	0.433449	0.828692	0.0515986	0.0298192	0.0883168	5.00495	2.64188	9.94399
Rv0240	Rv0240	hypothetical protein	Possible toxin VapC24. Contains PIN domain.	0.294814	2	0.353377	0.189379	3.3952	0.0318082	0.0223009	0.0459385	4.68381	2.56505	8.57061	0.997315	0.295397	2	0.353374	0.188521	3.36469	0.0317696	0.0221614	0.0452038	4.67114	2.6162	8.56185	0.104818	0	0.385729	0.156522	0.853214	0.0491993	0.0320061	0.0733467	4.1836	2.44081	7.38904
Rv0241c	Rv0241c	hypothetical protein	Probable 3-hydroxyacyl-thioester dehydratase HtdX	0.283436	2	0.35168	0.176097	2.35633	0.0389678	0.0289893	0.0589707	4.38741	2.96416	6.49911	0.969117	0.291366	3	0.352012	0.175633	2.54567	0.0382535	0.0288539	0.0495372	4.41548	2.98072	6.49896	0.0405149	0	0.367775	0.162416	0.698609	0.0660486	0.0489045	0.0877844	4.05159	2.72265	5.96477
Rv0242c	fabG	3-ketoacyl-ACP reductase	Probable 3-oxoacyl-[acyl-carrier protein] reductase FabG4 (3-ketoacyl-acyl carrier protein reductase)	0.305956	10	0.368909	0.16277	3.52514	0.033592	0.0267423	0.0418654	4.67238	3.34246	6.52108	0.999999	0.305688	10	0.368271	0.164693	3.47882	0.0336657	0.026844	0.0419487	4.67802	3.37301	6.482	0.0648905	0	0.481156	0.257721	0.847976	0.0564941	0.0433563	0.07199	4.13204	3.02791	5.67291
Rv0243	fadA2	acetyl-CoA acetyltransferase	Probable acetyl-CoA acyltransferase FadA2 (3-ketoacyl-CoA thiolase) (beta-ketothiolase)	0.306242	8	0.369636	0.176514	3.42293	0.0314611	0.0256058	0.0384784	5.53963	3.96129	7.96784	0.999999	0.306213	8	0.369583	0.17716	3.44489	0.0314675	0.0252793	0.0386333	5.55181	3.95961	7.90694	0.0324343	0	0.404023	0.0806359	0.694317	0.0551173	0.0424161	0.0706392	4.96475	3.57282	7.08344
Rv0244c	fadE5	acyl-CoA dehydrogenase	Probable acyl-CoA dehydrogenase FadE5	0.319373	15	0.386346	0.160483	3.26108	0.0342613	0.0283633	0.0406435	3.48651	2.67247	4.53003	1	0.319583	15	0.386792	0.16394	3.26108	0.0341349	0.0285004	0.0405447	3.48103	2.65857	4.5553	0.0581574	0	0.520872	0.127541	0.767696	0.0564917	0.0452582	0.0697288	3.20513	2.47954	4.09011
Rv0245	Rv0245	oxidoreductase	Possible oxidoreductase	0.263293	0	0.407051	0.224578	2.39001	0.0398206	0.0260666	0.0708329	4.91448	2.97282	8.58987	0.753518	0.310637	4	0.374961	0.181205	3.21679	0.0359225	0.0253204	0.048866	4.99368	2.99599	8.41475	0.11195	0	0.520141	0.330955	0.933539	0.0550582	0.0363492	0.0827	4.64612	2.8182	8.04603
Rv0246	Rv0246	hypothetical protein	Probable conserved integral membrane protein	0.335292	10	0.4198	0.17742	4.29511	0.0259784	0.0206682	0.0325203	5.75351	4.01	8.25326	1	0.335049	10	0.418957	0.178524	4.34538	0.0259903	0.0206682	0.0323364	5.77049	3.97053	8.35535	0.336765	31	0.701545	0.279999	1.97901	0.0345294	0.0254248	0.045971	5.10199	3.60248	7.40508
Rv0247c	Rv0247c	fumarate reductase iron-sulfur subunit	Probable succinate dehydrogenase [iron-sulfur subunit] (succinic dehydrogenase)	0.273129	0	0.351358	0.195896	2.72499	0.0268813	0.0183731	0.0574211	4.22864	2.55812	7.27107	0.920254	0.295713	3	0.355718	0.195525	3.37132	0.0252842	0.0183294	0.0350387	4.30657	2.65092	7.34438	0.0195128	0	0.307203	0.167296	0.466114	0.0528357	0.0371347	0.0729166	3.62553	2.207	5.99276
Rv0248c	sdhA	succinate dehydrogenase flavoprotein subunit	Probable succinate dehydrogenase [iron-sulfur subunit] (succinic dehydrogenase)	0.299666	8	0.361137	0.182901	3.85789	0.018913	0.0152989	0.0230632	4.64995	3.28442	6.70428	0.999993	0.29845	8	0.360007	0.182928	3.81848	0.0189317	0.0153188	0.0231412	4.65748	3.27171	6.66859	0.0255783	0	0.297995	0.160522	0.605556	0.0423185	0.0326179	0.0535146	3.90927	2.75108	5.5466
Rv0249c	Rv0249c	succinate dehydrogenase membrane anchor subunit	Probable succinate dehydrogenase [membrane anchor subunit] (succinic dehydrogenase)	0.0207711	0	0.227679	0.0846471	0.629279	0.0620544	0.0454119	0.083801	4.35926	2.72584	7.05902	9.68641e-06	0.28182	1	0.335221	0.18429	3.28235	0.0304326	0.0223309	0.04095	5.04361	3.10204	8.18917	0.0211925	0	0.22761	0.0855935	0.629221	0.0620559	0.0450242	0.0836766	4.36799	2.7235	7.01929
Rv0250c	Rv0250c	hypothetical protein	Conserved protein	0.0934278	0	0.417355	0.298286	0.890136	0.0610582	0.034539	0.100216	3.03328	1.74578	5.42256	0.213648	0.289726	1	0.344246	0.163297	2.86304	0.0440169	0.0295715	0.0647396	3.34249	1.83638	6.22241	0.0399542	0	0.438487	0.331585	0.815442	0.0668053	0.0423339	0.103196	2.9584	1.63737	5.24067
Rv0251c	hsp	heat shock protein hsp (heat-stress-induced ribosome-binding protein A)	Heat shock protein Hsp (heat-stress-induced ribosome-binding protein A)	0.243038	0	0.366577	0.200271	1.97989	0.0459678	0.0315562	0.0789299	3.76227	2.328	6.21909	0.823662	0.287832	3	0.343444	0.167652	2.55685	0.042724	0.0313209	0.05861	3.83982	2.38889	6.33068	0.0338714	0	0.495961	0.438383	0.61301	0.0645426	0.044271	0.0935972	3.40939	2.11949	5.54109
Rv0252	nirB	nitrite reductase large subunit	Probable nitrite reductase [NAD(P)H] large subunit [FAD flavoprotein] NirB	0.300709	19	0.360992	0.15218	3.51891	0.0331192	0.0284637	0.0385634	5.12877	4.00964	6.65184	1	0.300892	19	0.361516	0.152762	3.56237	0.0330888	0.0282037	0.03848	5.11817	4.01364	6.61778	0.016354	0	0.434843	0.25203	0.599401	0.0591585	0.0494308	0.0705312	4.39467	3.47949	5.54903
Rv0253	nirD	nitrite reductase [NAD(P)H] small subunit NirD	Probable nitrite reductase [NAD(P)H] small subunit NirD	0.260004	0	0.379241	0.237233	2.54889	0.0251803	0.0152791	0.0474286	5.83176	2.87861	12.1777	0.804985	0.302636	1	0.367276	0.21241	3.64101	0.0229548	0.0148486	0.0352921	5.90515	2.91744	12.557	0.0864572	0	0.436165	0.263573	0.694815	0.036293	0.0221372	0.0571841	5.48663	2.74116	11.6827
Rv0254c	cobU	bifunctional cobinamide kinase/cobinamide phosphate guanylyltransferase	Probable bifunctional cobalamin biosynthesis protein CobU: cobinamide kinase + cobinamide phosphate guanylyltransferase	0.308006	3	0.374526	0.188138	3.29262	0.029593	0.0215118	0.0414621	2.69671	1.62632	4.46204	0.991366	0.310304	3	0.373939	0.190486	3.33925	0.0294696	0.0213533	0.0408224	2.68632	1.61912	4.39037	0.0904694	0	0.502948	0.187898	0.711055	0.0453531	0.0303889	0.0668121	2.46138	1.48924	4.0466
Rv0255c	cobQ1	cobyric acid synthase	Probable cobyric acid synthase CobQ1	0.315933	12	0.385459	0.176222	3.65918	0.0305414	0.0247952	0.0373306	4.30617	3.17431	5.92002	1	0.315879	13	0.385581	0.176441	3.71428	0.030526	0.0247952	0.0373301	4.29542	3.12564	5.97587	0.0890559	0	0.559117	0.186847	0.905713	0.047659	0.0371357	0.0605295	3.80749	2.79704	5.16744
Rv0256c	PPE2	PPE family protein	PPE family protein PPE2	0.331898	11	0.418729	0.165623	3.60155	0.0324603	0.0252617	0.0409783	3.79042	2.63516	5.44016	1	0.331394	10	0.418231	0.167121	3.60962	0.032573	0.0254415	0.0408826	3.78011	2.63342	5.43445	0.224031	0	0.575356	0.145863	1.24006	0.0446329	0.032611	0.0592779	3.40556	2.40852	4.83387
Rv0257	Rv0257	hypothetical protein	Conserved hypothetical protein	0.333391	3	0.43242	0.188513	3.67153	0.0360482	0.0219892	0.0574376	5.64732	2.76495	12.1672	0.999905	0.334533	3	0.433174	0.195665	3.61636	0.0358656	0.0218761	0.0574686	5.63135	2.72614	12.0058	0.478396	0	0.768416	0.488221	1.13491	0.0419075	0.023314	0.0720342	5.33592	2.67319	11.5662
Rv0258c	Rv0258c	hypothetical protein	Conserved hypothetical protein	0.301824	0	0.371897	0.178722	2.85945	0.0382172	0.0269451	0.0543383	3.89801	2.32606	6.59225	0.98252	0.307262	2	0.371617	0.177781	2.95115	0.0377442	0.0264638	0.0525764	3.92199	2.32606	6.77197	0.07766	0	0.541218	0.416925	0.740592	0.0564223	0.0371775	0.0826625	3.49777	2.15519	5.83774
Rv0259c	Rv0259c	hypothetical protein	Conserved hypothetical protein	0.304571	2	0.3675	0.170705	3.02486	0.0401112	0.0303221	0.0523934	3.58193	2.33888	5.3501	0.999999	0.304179	2	0.367609	0.170151	2.9916	0.0399944	0.0303485	0.0523173	3.58076	2.36177	5.34041	0.0553936	0	0.532945	0.306872	0.686444	0.0581708	0.0430395	0.0776532	3.27811	2.2349	4.79595
Rv0260c	Rv0260c	bifunctional uroporphyrinogen-III synthetase/response regulator domain-containing protein	Possible transcriptional regulatory protein	0.338962	5	0.421197	0.180066	3.4507	0.0305769	0.0243041	0.0382387	4.40744	3.14062	6.32911	1	0.338664	5	0.420732	0.178784	3.50784	0.0306287	0.0243041	0.0383827	4.42063	3.11695	6.29404	0.302314	0	0.812536	0.341767	1.03587	0.040148	0.0295983	0.0527515	3.87085	2.7265	5.56861
Rv0261c	narK3	integral membrane nitrite extrusion protein NarK3	Probable integral membrane nitrite extrusion protein NarK3 (nitrite facilitator)	0.3001	7	0.361535	0.162743	3.07258	0.0353975	0.0288364	0.0434276	4.6793	3.397	6.44825	1	0.300603	7	0.362392	0.165952	3.09665	0.0353997	0.028723	0.0434087	4.68698	3.39899	6.45028	0.0506959	0	0.446646	0.258605	0.880632	0.0599472	0.0475719	0.0760987	4.18012	3.07185	5.67421
Rv0262c	aac	aminoglycoside 2'-N-acetyltransferase	Aminoglycoside 2'-N-acetyltransferase Aac (Aac(2')-IC)	0.327997	2	0.40283	0.182387	2.76214	0.0315738	0.0228547	0.0437771	3.80317	2.31848	6.1645	0.996482	0.328635	2	0.40214	0.186838	2.7849	0.031543	0.0228627	0.0435428	3.79933	2.31174	6.18079	0.29417	0	0.675427	0.315618	1.02597	0.0427922	0.027434	0.0656841	3.4801	2.22489	5.57449
Rv0263c	Rv0263c	hypothetical protein	Conserved hypothetical protein	0.313517	6	0.380574	0.17808	3.77377	0.0294022	0.0223956	0.038961	4.14393	2.7539	6.28341	1	0.313339	6	0.380425	0.180167	3.83655	0.029393	0.0222615	0.0387924	4.1356	2.78379	6.29514	0.101236	14	0.555825	0.389771	2.22335	0.0458953	0.0330036	0.0630831	3.93981	2.66449	5.81945
Rv0264c	Rv0264c	hypothetical protein	Conserved hypothetical protein	0.32505	8	0.398743	0.188537	4.2693	0.0293724	0.021332	0.0398145	5.42719	3.36146	8.7071	0.999999	0.325712	8	0.399942	0.190789	4.25076	0.0292886	0.0215948	0.0396898	5.41334	3.37259	8.70611	0.293191	0	0.625664	0.208895	1.02631	0.0421976	0.0278792	0.0618306	5.09701	3.21948	8.20076
Rv0265c	Rv0265c	periplasmic IRON-transport lipoprotein	Probable periplasmic iron-transport lipoprotein	0.320848	5	0.394304	0.1946	4.16498	0.0241038	0.0182204	0.0322782	5.788	3.78287	8.91623	1	0.32147	5	0.39539	0.195294	4.18688	0.024042	0.018221	0.0321468	5.81542	3.82328	9.09662	0.137149	0	0.640539	0.404454	1.04997	0.0376334	0.0264963	0.0525905	5.30412	3.51048	8.16429
Rv0266c	oplA	5-oxoprolinase	Probable 5-oxoprolinase OplA (5-oxo-L-prolinase) (pyroglutamase) (5-OPASE)	0.31292	19	0.376301	0.136084	3.10294	0.0295283	0.0251235	0.0338449	5.52362	4.46738	6.81414	1	0.312235	19	0.375628	0.138432	3.12698	0.0296622	0.0252344	0.0340409	5.51795	4.46417	6.80039	0.0526797	0	0.489662	0.261259	0.877704	0.0518808	0.0432452	0.0616695	4.9682	3.99779	6.11247
Rv0267	narU	integral membrane nitrite extrusion protein NarU	Probable integral membrane nitrite extrusion protein NarU (nitrite facilitator)	0.0561436	0	0.283601	0.17202	0.688645	0.0596518	0.0284428	0.0830948	4.8163	3.37953	6.99803	0.14809	0.281445	5	0.33567	0.172713	2.44325	0.0315393	0.0254459	0.0392972	5.25541	3.70294	7.61487	0.0163937	0	0.274841	0.161222	0.696099	0.066687	0.0522206	0.08383	4.7364	3.36089	6.78372
Rv0268c	Rv0268c	hypothetical protein	Hypothetical protein	0.308556	4	0.374179	0.162861	3.06479	0.0541134	0.0407985	0.0704965	3.69712	2.40234	5.72773	0.999999	0.309151	4	0.37502	0.162625	3.13392	0.0540524	0.0407086	0.0708553	3.69467	2.39633	5.7577	0.108325	0	0.637086	0.497003	0.817211	0.0725235	0.0516225	0.0987902	3.34818	2.21918	5.14472
Rv0269c	Rv0269c	hypothetical protein	Conserved hypothetical protein	0.303461	12	0.363026	0.176691	4.08182	0.0274081	0.0213729	0.0349976	3.64171	2.56747	5.1792	1	0.303365	12	0.36307	0.177905	4.09703	0.0273976	0.0213407	0.0348132	3.64324	2.56976	5.18216	0.04702	0	0.404017	0.13205	0.899657	0.0509776	0.0371596	0.0677105	3.22906	2.29671	4.74674
Rv0270	fadD2	acyl-CoA synthetase	Probable fatty-acid-CoA ligase FadD2 (fatty-acid-CoA synthetase) (fatty-acid-CoA synthase)	0.284756	6	0.3376	0.166762	2.79237	0.0283463	0.0229115	0.0346622	4.84681	3.50027	6.77014	0.999735	0.284609	6	0.337461	0.168667	2.78152	0.0283466	0.0229131	0.0346622	4.85401	3.52377	6.74939	0.00631101	0	0.280593	0.125684	0.486231	0.0614921	0.0491093	0.0765835	4.19915	3.08473	5.81739
Rv0271c	fadE6	acyl-CoA dehydrogenase	Probable acyl-CoA dehydrogenase FadE6	0.311119	15	0.374145	0.157911	3.51015	0.0305627	0.0256104	0.0369287	4.59135	3.51945	6.02702	1	0.311801	15	0.375551	0.16108	3.51776	0.030501	0.0255457	0.0366833	4.59358	3.52061	6.0529	0.0462023	0	0.519843	0.327115	0.795155	0.0513194	0.0414333	0.0626953	4.12349	3.16719	5.36945
Rv0272c	Rv0272c	hypothetical protein	Unknown protein	0.309928	5	0.374068	0.17618	3.2204	0.0311132	0.0243959	0.0393941	4.49669	3.06824	6.55954	1	0.309206	5	0.373018	0.175902	3.19895	0.031172	0.0244186	0.0394167	4.46344	3.06211	6.46489	0.0394606	0	0.532835	0.403089	0.7362	0.0502382	0.0371911	0.0657824	3.89049	2.72414	5.5216
Rv0273c	Rv0273c	transcriptional regulator	Possible transcriptional regulatory protein	0.327731	4	0.402016	0.178914	3.85778	0.034098	0.0244195	0.0463359	4.48596	2.85358	7.08518	0.999988	0.328145	4	0.402681	0.18234	3.83549	0.0341038	0.0243807	0.0460901	4.49614	2.84125	7.11869	0.273389	0	0.708683	0.356869	1.84523	0.0456013	0.0302445	0.0661087	4.10991	2.6756	6.41674
Rv0274	Rv0274	hypothetical protein	Conserved protein	0.318961	6	0.39142	0.183454	4.01666	0.0321954	0.0231925	0.0442781	4.68202	2.84814	7.70411	1	0.318098	6	0.389697	0.182395	4.0099	0.0324145	0.0232075	0.0448513	4.68074	2.86845	7.70411	0.196669	0	0.61665	0.289305	1.02761	0.0474529	0.0311828	0.0703617	4.20514	2.5731	6.81431
Rv0275c	Rv0275c	TetR family transcriptional regulator	Possible transcriptional regulatory protein (possibly TetR-family)	0.326174	6	0.396581	0.171057	3.45288	0.0408067	0.0309365	0.0532044	4.10567	2.78808	6.01547	1	0.325596	5	0.39582	0.168485	3.47156	0.0408426	0.030962	0.0533539	4.12	2.76467	6.09262	0.186693	0	0.75796	0.55325	0.96054	0.0536867	0.0390289	0.0733517	3.71549	2.51645	5.44995
Rv0276	Rv0276	hypothetical protein	Conserved hypothetical protein	0.276941	1	0.352304	0.192383	2.62161	0.0337528	0.0249216	0.0635877	6.37818	4.23572	10.3343	0.934579	0.293192	1	0.351987	0.183519	3.00799	0.0324452	0.0248399	0.0421143	6.45519	4.24568	10.3862	0.0457752	0	0.359019	0.20437	0.917664	0.0590267	0.0437266	0.0792995	5.52956	3.67107	8.55872
Rv0277c	Rv0277c	hypothetical protein	Possible toxin VapC25. Contains PIN domain.	0.336725	0	0.448999	0.380959	0.515343	0.0553068	0.0219963	0.141371	3.34354	0.89579	11.8781	0.5	0.345006	0	0.456504	0.361901	0.575475	0.0555986	0.0208172	0.149993	3.25644	0.907459	11.2305	0.340902	0	0.441568	0.423787	0.460174	0.0546375	0.0221622	0.122516	3.40788	0.97081	11.9989
Rv0278c	PE_PGRS3	PE-PGRS family protein	PE-PGRS family protein PE_PGRS3	0.344213	0	0.459659	0.332035	0.623701	0.0572857	0.0218423	0.131956	3.24635	0.89061	11.5977	0.5	0.343195	0	0.45193	0.246837	0.814167	0.0575994	0.0223239	0.139209	3.16574	0.861545	11.7909	0.345953	0	0.468408	0.422086	0.517188	0.0574322	0.021846	0.135197	3.29233	0.949844	11.5339
Rv0279c	PE_PGRS4	PE-PGRS family protein	PE-PGRS family protein PE_PGRS4	0.336928	0	0.437948	0.319179	0.588231	0.0514462	0.0213928	0.130937	3.20055	0.905019	10.8118	0.470686	0.344142	0	0.456087	0.259785	0.81347	0.0522606	0.0218312	0.137378	3.03045	0.86281	10.8333	0.3304	0	0.422868	0.296165	0.465417	0.0507032	0.0214403	0.123333	3.3454	0.98671	12.204
Rv0280	PPE3	PPE family protein	PPE family protein PPE3	0.32509	4	0.404589	0.165338	3.08618	0.0330144	0.0256917	0.0417718	4.11856	2.88645	5.93463	1	0.32413	4	0.402627	0.168908	3.13769	0.0330235	0.0258247	0.0419136	4.11549	2.872	5.96974	0.186161	0	0.558529	0.260784	1.0753	0.048176	0.0352398	0.0642538	3.6953	2.59499	5.28758
Rv0281	Rv0281	hypothetical protein	Possible S-adenosylmethionine-dependent methyltransferase	0.314185	3	0.384673	0.19449	3.39642	0.0267598	0.0206043	0.0351858	4.90216	3.14456	7.95227	0.999989	0.313623	3	0.384504	0.191627	3.41141	0.0267	0.0204499	0.0351941	4.89858	3.20712	7.80283	0.0963521	0	0.495153	0.204471	0.765637	0.0426513	0.0302595	0.0590971	4.38375	2.88114	6.72811
Rv0282	Rv0282	hypothetical protein	ESX conserved component EccA3. ESX-3 type VII secretion system protein.	0.0212647	0	0.182333	0.0628793	0.696163	0.0572854	0.046466	0.0697281	3.36853	2.46464	4.56514	1.69105e-06	0.280574	6	0.337766	0.179036	3.02849	0.0246165	0.0201706	0.0302278	3.91118	2.77855	5.47315	0.0213801	0	0.182802	0.0635504	0.693962	0.0572734	0.0463702	0.0698778	3.36367	2.45434	4.6262
Rv0283	Rv0283	hypothetical protein	ESX conserved component EccB3. ESX-3 type VII secretion system protein. Possible membrane protein.	0.285577	9	0.341487	0.164303	3.51788	0.0303148	0.0246193	0.0373136	4.66493	3.39972	6.57238	1	0.286061	9	0.341801	0.167142	3.50505	0.0301898	0.0245821	0.0371753	4.66593	3.36197	6.50469	0.0222578	0	0.289549	0.0942237	0.577482	0.0613993	0.0486317	0.0763408	4.26566	3.0982	5.87828
Rv0284	Rv0284	hypothetical protein	ESX conserved component EccC3. ESX-3 type VII secretion system protein. Possible membrane protein.	0.290734	18	0.346412	0.136628	3.09127	0.0313512	0.0273578	0.0358633	3.96435	3.24407	4.92971	1	0.290803	19	0.346871	0.138273	3.0583	0.0313715	0.0274537	0.0356001	3.95889	3.26285	4.88146	0.036685	0	0.283666	0.0674513	0.713983	0.0625553	0.0542632	0.0717981	3.44091	2.82366	4.20411
Rv0285	PE5	PE family protein	PE family protein PE5	0.340397	0	0.449551	0.403667	0.49986	0.0567506	0.0218858	0.148883	3.25749	0.937796	11.0877	0.5	0.342611	0	0.455265	0.374836	0.548075	0.0575863	0.0239839	0.148182	3.16752	0.84356	10.584	0.339997	0	0.441106	0.430283	0.452224	0.0560662	0.0194032	0.145501	3.33851	0.986953	11.6028
Rv0286	PPE4	PPE family protein	PPE family protein PPE4	0.312724	7	0.385995	0.162539	3.05314	0.0452377	0.0360936	0.0565735	3.98625	2.92725	5.46433	1	0.312936	6	0.386437	0.159654	2.99635	0.0451227	0.0357077	0.0563461	3.98449	2.90057	5.53055	0.12153	0	0.454098	0.205072	0.726054	0.0688554	0.0530653	0.0873239	3.57807	2.60458	4.8322
Rv0287	esxG	hypothetical protein	ESAT-6 like protein EsxG (conserved protein TB9.8)	0.0551082	0	0.36949	0.319881	0.522766	0.051319	0.0283349	0.0830613	8.45687	3.97933	18.1775	0.13433	0.28067	0	0.336322	0.185073	2.6	0.0339415	0.0221151	0.050444	8.87314	4.30649	19.5028	0.0180642	0	0.375418	0.339524	0.42215	0.0546705	0.0343581	0.0839788	8.36784	3.8801	17.762
Rv0288	esxH	low molecular weight protein antigen 7	Low molecular weight protein antigen 7 EsxH (10 kDa antigen) (CFP-7) (protein TB10.4)	0.131302	5	0.274592	0.126807	5.16668	0.0576953	0.0352437	0.0930613	3.24183	1.8218	5.99255	0.0101098	0.297588	5	0.36025	0.185371	6.36736	0.038082	0.0254548	0.0561362	3.45355	1.877	6.63213	0.129867	5	0.271849	0.123939	5.17248	0.0577615	0.0352482	0.0927575	3.23245	1.79638	5.99236
Rv0289	Rv0289	hypothetical protein	ESX-3 secretion-associated protein EspG3	0.295812	6	0.356517	0.163239	3.11863	0.0407499	0.0317394	0.0517044	3.48896	2.4581	4.98618	0.999999	0.295599	5	0.356207	0.163468	3.11017	0.0407235	0.0316647	0.0518193	3.48799	2.44915	4.97522	0.0174906	0	0.458912	0.317672	0.570149	0.0670937	0.0500204	0.0878328	3.15667	2.23339	4.46471
Rv0290	Rv0290	transmembrane protein	ESX conserved component EccD3. ESX-3 type VII secretion system protein. Probable transmembrane protein.	0.298286	11	0.35711	0.15593	3.13961	0.0365835	0.0300609	0.0445446	4.47107	3.26923	6.07943	1	0.298204	11	0.356755	0.160095	3.14854	0.0366886	0.0300934	0.0445844	4.46664	3.24301	6.07317	0.0817432	0	0.421742	0.135134	1.03003	0.0583322	0.0461564	0.0728517	4.07841	3.00338	5.54006
Rv0291	mycP3	hypothetical protein	Probable membrane-anchored mycosin MycP3 (serine protease) (subtilisin-like protease) (subtilase-like) (mycosin-3)	0.288624	5	0.344709	0.164736	3.50245	0.0314923	0.0254034	0.0390012	3.36492	2.41484	4.6272	1	0.288077	5	0.343641	0.163098	3.50946	0.0314811	0.025297	0.039074	3.36758	2.40191	4.65404	0.013625	0	0.366587	0.231771	0.538492	0.0596006	0.0465441	0.0757043	3.19612	2.31595	4.46018
Rv0292	Rv0292	transmembrane protein	ESX conserved component EccE3. ESX-3 type VII secretion system protein. Probable transmembrane protein.	0.326344	8	0.402611	0.174581	3.83082	0.0330311	0.0259816	0.0419081	4.14773	2.84706	6.0421	1	0.326212	8	0.402324	0.175256	3.86764	0.0330725	0.026062	0.0421993	4.13775	2.84717	6.0421	0.197812	0	0.715593	0.382881	0.908951	0.0452997	0.0328813	0.0605056	3.7015	2.57819	5.26276
Rv0293c	Rv0293c	hypothetical protein	Conserved protein	0.296004	5	0.354489	0.164916	2.78471	0.0385203	0.0307672	0.0475654	4.84076	3.46094	6.767	1	0.296573	5	0.355464	0.163209	2.83983	0.0384687	0.0307703	0.0478948	4.84661	3.44798	6.78717	0.0268882	0	0.429091	0.255095	0.634889	0.0640691	0.0496048	0.0819722	4.28965	3.06468	5.99297
Rv0294	tam	trans-aconitate 2-methyltransferase	Probable trans-aconitate methyltransferase Tam	0.290573	2	0.349479	0.162837	2.22352	0.0412004	0.0314898	0.0539711	3.93709	2.65568	5.90198	0.999785	0.290215	2	0.349179	0.165114	2.23669	0.0412391	0.0315267	0.053519	3.91785	2.65987	5.87947	0.0207365	0	0.394845	0.179696	0.579823	0.0680282	0.0513498	0.0890865	3.38161	2.28307	5.06418
Rv0295c	Rv0295c	hypothetical protein	Conserved protein	0.317629	4	0.389341	0.198245	3.29136	0.0223203	0.0163162	0.0299488	5.12638	3.1489	8.68219	1	0.318304	4	0.390356	0.199148	3.32277	0.0222508	0.0162349	0.0299487	5.13101	3.14842	8.65137	0.108195	0	0.551344	0.279313	1.1167	0.0366067	0.024613	0.0517895	4.44525	2.7536	7.42385
Rv0296c	Rv0296c	sulfatase	Probable sulfatase	0.305832	10	0.370136	0.167281	3.74442	0.029641	0.0239157	0.0368223	6.26654	4.3626	9.20887	1	0.305887	10	0.370521	0.17595	3.78373	0.0296569	0.0239162	0.0367203	6.26484	4.37235	9.13139	0.0504761	0	0.417773	0.11251	0.851194	0.0521086	0.0403719	0.0664264	5.17068	3.61382	7.61848
Rv0297	PE_PGRS5	PE-PGRS family protein	PE-PGRS family protein PE_PGRS5	0.28757	0	0.398203	0.182004	2.1824	0.0429761	0.032252	0.0718316	3.09831	2.20328	4.42136	0.826944	0.315016	3	0.394734	0.170822	2.68502	0.0396506	0.0317862	0.0491483	3.13117	2.2214	4.47431	0.155305	0	0.408924	0.153675	0.778468	0.063033	0.0491472	0.0797395	2.91229	2.11533	4.07098
Rv0298	Rv0298	hypothetical protein	Hypothetical protein	0.0119	0	0.349362	0.305455	0.430779	0.0802376	0.0498874	0.123217	5.08364	2.68333	9.80267	0.00758508	0.260607	0	0.310013	0.165945	1.42315	0.0525958	0.0342107	0.079509	5.46805	2.8132	10.7473	0.0112741	0	0.348076	0.30274	0.433348	0.0805097	0.050913	0.123083	5.09785	2.7061	9.94822
Rv0299	Rv0299	hypothetical protein	Hypothetical protein	0.335105	3	0.410772	0.194932	3.57833	0.0317079	0.0213225	0.0473347	6.39647	3.26804	12.3173	0.99686	0.334576	3	0.409525	0.19414	3.62764	0.0316469	0.021295	0.0475774	6.36522	3.35975	12.3722	0.360361	0	0.814673	0.534127	1.35903	0.0398303	0.0237843	0.0656333	5.83634	3.17951	10.9864
Rv0300	Rv0300	hypothetical protein	Possible antitoxin VapB2	0.0877466	0	0.369602	0.214002	0.609565	0.0437325	0.0235141	0.075686	2.94306	1.40439	6.45609	0.155435	0.287617	0	0.345083	0.196169	2.11464	0.0309039	0.0190409	0.0490222	3.17363	1.45247	6.97724	0.0509779	0	0.373919	0.205543	0.508516	0.0467127	0.0273737	0.0771128	2.90544	1.39447	6.31326
Rv0301	Rv0301	hypothetical protein	Possible toxin VapC2	0.328472	2	0.409342	0.207424	3.7987	0.0243727	0.0163314	0.0354434	6.1329	3.23259	11.6595	0.999972	0.328059	2	0.408525	0.20549	3.82096	0.0244914	0.0163099	0.0357255	6.1447	3.26422	11.8003	0.277185	0	0.72117	0.536109	0.890198	0.033711	0.0197539	0.0540108	5.44583	2.94699	10.5488
Rv0302	Rv0302	TetR/ACRR family transcriptional regulator	Probable transcriptional regulatory protein (probably TetR/AcrR-family)	0.297495	1	0.362975	0.17552	3.14986	0.0372696	0.0275721	0.0500887	6.14134	3.90513	9.89771	0.989079	0.300582	2	0.361905	0.171063	3.16926	0.0370107	0.0275721	0.0492848	6.15439	3.9205	9.89757	0.0394114	0	0.506526	0.383377	0.637745	0.0574962	0.0396249	0.0824001	5.39247	3.40394	8.55162
Rv0303	Rv0303	dehydrogenase/reductase	Probable dehydrogenase/reductase	0.309371	5	0.374795	0.165253	3.07282	0.0370518	0.0290841	0.0472335	7.7318	5.18287	11.663	0.999998	0.30828	4	0.372594	0.164709	3.06677	0.0372324	0.0289358	0.0478344	7.7522	5.21881	11.8526	0.0332883	0	0.515455	0.3239	0.696833	0.0587108	0.0430715	0.0779861	6.87388	4.57321	10.4209
Rv0304c	PPE5	PPE family protein	PPE family protein PPE5	0.334495	15	0.431066	0.135904	2.1423	0.035128	0.030007	0.0410907	3.41282	2.68396	4.40801	1	0.334181	16	0.431754	0.135753	2.08766	0.035246	0.0299735	0.0414235	3.41257	2.68798	4.40666	0.211103	0	0.514387	0.312354	0.86972	0.0522871	0.0422471	0.0640878	3.07223	2.45165	3.89758
Rv0305c	PPE6	PPE family protein	PPE family protein PPE6	0.342149	5	0.449827	0.179368	1.22961	0.0428701	0.031093	0.0587412	4.39239	2.62089	7.37495	1	0.341559	5	0.448445	0.178857	1.24141	0.0426979	0.0308345	0.059043	4.41939	2.64212	7.32976	0.341965	0	0.534472	0.356835	1.2343	0.053964	0.0342017	0.082127	4.11179	2.53587	6.75462
Rv0306	Rv0306	oxidoreductase	Putative oxidoreductase	0.31878	2	0.393437	0.189783	3.72139	0.0281645	0.0194286	0.038964	5.76167	3.41412	9.63427	0.999988	0.318297	2	0.392848	0.188856	3.7765	0.0280944	0.019684	0.0390866	5.76237	3.40884	9.793	0.126688	0	0.582501	0.281872	0.736929	0.0421587	0.0279913	0.0605461	5.09988	3.12664	8.41906
Rv0307c	Rv0307c	hypothetical protein	Unknown protein	0.287181	1	0.374516	0.22463	2.75245	0.021731	0.0140296	0.0391707	2.83587	1.51218	5.26561	0.916167	0.304092	1	0.370345	0.215771	3.1282	0.0208847	0.0139231	0.0309138	2.83035	1.50241	5.29537	0.0932934	0	0.408709	0.171743	0.873653	0.035647	0.0224864	0.0546838	2.74626	1.50176	5.18008
Rv0308	Rv0308	hypothetical protein	Probable conserved integral membrane protein	0.297032	3	0.370859	0.182889	2.92315	0.0340356	0.0251277	0.0488359	2.55266	1.66676	3.97006	0.964975	0.304172	3	0.36734	0.178652	3.0956	0.0335403	0.0251183	0.0442276	2.55292	1.65321	3.95166	0.0676681	0	0.485725	0.203208	0.76076	0.0518248	0.0369834	0.0710197	2.35465	1.53464	3.61583
Rv0309	Rv0309	hypothetical protein	Possible conserved exported protein	0.314876	2	0.380616	0.179262	3.01932	0.0302741	0.02207	0.0414881	4.8524	3.12147	7.96614	0.999972	0.315256	3	0.38096	0.17756	3.08201	0.0302353	0.021857	0.0415996	4.83349	3.07184	7.891	0.0608537	0	0.562269	0.302524	0.72957	0.0475134	0.0334969	0.0690207	4.43856	2.80473	7.2379
Rv0310c	Rv0310c	hypothetical protein	Conserved protein	0.295169	1	0.364316	0.186202	2.31877	0.0322836	0.0225768	0.0482809	4.50209	2.62253	7.71228	0.977721	0.300709	1	0.361347	0.179673	2.3803	0.0319397	0.0226209	0.0452126	4.52905	2.66465	7.82379	0.0496626	0	0.447578	0.198528	0.615994	0.0529131	0.0346704	0.0786388	3.90016	2.29516	6.83599
Rv0311	Rv0311	hypothetical protein	Unknown protein	0.31063	8	0.376875	0.178694	3.91242	0.0286231	0.0228055	0.0360048	3.67067	2.62708	5.10604	1	0.310015	8	0.374952	0.181508	3.77002	0.0287674	0.0229455	0.0362618	3.68097	2.61268	5.2179	0.0400829	0	0.465844	0.170357	0.725069	0.0503313	0.0383847	0.0657294	3.19265	2.2451	4.518
Rv0312	Rv0312	hypothetical protein	Conserved hypothetical proline and threonine rich protein	0.309627	11	0.378178	0.169612	3.82943	0.0281241	0.0233835	0.0339343	3.91311	2.92652	5.25877	1	0.309568	11	0.377953	0.169934	3.77604	0.0281224	0.0232816	0.0339632	3.91607	2.93242	5.27754	0.0658221	0	0.5192	0.126964	0.759505	0.0453693	0.0351115	0.0569526	3.58055	2.69943	4.8099
Rv0313	Rv0313	hypothetical protein	Conserved protein	0.0253945	0	0.2214	0.0994838	0.440383	0.0574153	0.0354871	0.0890801	3.37558	1.85466	6.25505	0.0106742	0.276026	0	0.330289	0.198681	2.95463	0.0299464	0.0198686	0.0439092	3.82263	2.05794	7.18886	0.0224696	0	0.219994	0.0976381	0.437125	0.0576763	0.0369584	0.0887682	3.36812	1.82727	6.22772
Rv0314c	Rv0314c	hypothetical protein	Possible conserved membrane protein	0.320357	8	0.393761	0.182055	3.94735	0.031841	0.0234674	0.0436616	6.51683	4.08936	10.6469	1	0.320252	8	0.393305	0.183564	3.97734	0.0318143	0.0232673	0.0435959	6.5007	4.06665	10.6728	0.140938	0	0.662207	0.462181	0.856122	0.0464801	0.0308736	0.0676733	5.6805	3.57553	9.1706
Rv0315	Rv0315	beta-1,3-glucanase	Possible beta-1,3-glucanase precursor	0.302677	3	0.362287	0.172785	3.50954	0.0315044	0.0239467	0.0410598	3.18451	2.12863	4.81891	1	0.302581	3	0.362084	0.179264	3.4999	0.0315098	0.0239467	0.0410555	3.17957	2.10935	4.78632	0.0504006	0	0.414498	0.161252	0.668418	0.0545244	0.0383156	0.0756594	2.86347	1.94235	4.27214
Rv0316	Rv0316	muconolactone isomerase	Possible muconolactone isomerase	0.320988	2	0.394921	0.1953	3.40024	0.0247127	0.0177057	0.0344308	3.91593	2.28289	6.67597	0.999783	0.320853	2	0.394929	0.197778	3.35495	0.0247073	0.0175838	0.0341364	3.92314	2.30057	6.69505	0.142142	0	0.583004	0.406663	0.94225	0.0381971	0.0249644	0.056931	3.52726	2.15627	5.86869
Rv0317c	glpQ2	glycerophosphoryl diester phosphodiesterase	Possible glycerophosphoryl diester phosphodiesterase GlpQ2 (glycerophosphodiester phosphodiesterase)	0.318025	5	0.392638	0.194524	4.08947	0.0269147	0.0201665	0.0356309	5.35056	3.38921	8.69193	1	0.317459	5	0.39097	0.193111	4.09964	0.0269335	0.0201674	0.0356406	5.34574	3.35699	8.67294	0.10914	0	0.55803	0.325567	0.998899	0.0422124	0.0300984	0.0591252	4.49789	2.83331	7.3128
Rv0318c	Rv0318c	hypothetical protein	Probable conserved integral membrane protein	0.311184	7	0.378101	0.177395	3.59016	0.0296672	0.0222102	0.039151	5.85949	3.73551	9.37462	1	0.311346	6	0.378565	0.1808	3.57043	0.0296726	0.0222022	0.0391917	5.85375	3.68835	9.41497	0.102302	0	0.558274	0.249033	0.77212	0.0446473	0.0310748	0.0625327	5.34549	3.53918	8.32494
Rv0319	pcp	pyrrolidone-carboxylate peptidase	Probable pyrrolidone-carboxylate peptidase Pcp (5-oxoprolyl-peptidase) (pyroglutamyl-peptidase I) (PGP-I) (pyrase)	0.331773	5	0.408301	0.211143	4.29419	0.0220058	0.0157036	0.0302515	3.44017	2.08882	5.56691	0.999948	0.331194	5	0.407172	0.210493	4.33756	0.0220601	0.0159361	0.0303815	3.44075	2.09722	5.69281	0.332155	0	0.701352	0.284037	1.08519	0.0317834	0.020769	0.046793	3.2236	2.05823	5.20064
Rv0320	Rv0320	hypothetical protein	Possible conserved exported protein	0.315014	3	0.388842	0.186748	3.2571	0.0342607	0.0249716	0.0468029	4.48671	2.90525	7.06981	0.991963	0.31619	3	0.386537	0.186582	3.28964	0.0341981	0.0249683	0.0462169	4.49825	2.8867	7.09782	0.11765	0	0.591765	0.31781	0.845272	0.0498883	0.0352021	0.0695211	4.07034	2.63286	6.4964
Rv0321	dcd	deoxycytidine triphosphate deaminase	Probable deoxycytidine triphosphate deaminase Dcd (dCTP deaminase)	0.0102711	0	0.130088	0.0442368	0.387278	0.0488417	0.0310641	0.0726445	3.5881	1.91183	6.81138	7.03559e-05	0.271435	0	0.323209	0.210511	2.81521	0.0200368	0.0135278	0.0290437	4.34238	2.24254	8.5566	0.00977924	0	0.130135	0.0443301	0.383079	0.0487395	0.0309563	0.0727161	3.59075	1.92424	6.81439
Rv0322	udgA	UDP-glucose 6-dehydrogenase UdgA	Probable UDP-glucose 6-dehydrogenase UdgA (UDP-GLC dehydrogenase) (UDP-GLCDH) (UDPGDH)	0.0102776	0	0.309397	0.181005	0.510291	0.0617459	0.0484262	0.0774992	4.03212	2.85157	5.70716	0.00525388	0.284986	2	0.339789	0.173299	2.41861	0.0322384	0.025655	0.0398178	4.57517	3.25569	6.55327	0.00894219	0	0.309446	0.180306	0.507147	0.0619494	0.0490302	0.0773672	4.01581	2.84625	5.68913
Rv0323c	Rv0323c	hypothetical protein	Conserved hypothetical protein	0.30378	0	0.383799	0.199075	3.42015	0.0313788	0.0227389	0.0456685	5.68877	3.53315	9.30648	0.954585	0.312682	3	0.376213	0.19074	3.71257	0.0308651	0.0227234	0.0415884	5.73677	3.57836	9.37196	0.0912182	0	0.564199	0.29738	0.755707	0.0456974	0.0318471	0.0630555	5.14579	3.23668	8.23475
Rv0324	Rv0324	ArsR family transcriptional regulator	Possible transcriptional regulatory protein (possibly ArsR-family)	0.311086	3	0.377813	0.198201	3.83144	0.0225627	0.0162057	0.0317657	3.75387	2.31794	6.14346	0.999401	0.311089	3	0.377605	0.200126	3.80663	0.0225448	0.0162529	0.0313393	3.75725	2.2926	6.16351	0.115919	0	0.48082	0.22698	1.75063	0.0368112	0.0247825	0.0532491	3.38779	2.14512	5.69801
Rv0325	Rv0325	hypothetical protein	Hypothetical protein	0.194831	0	0.377227	0.246623	1.41303	0.0503662	0.0294018	0.0918914	2.25149	1.12646	4.44489	0.612713	0.287162	0	0.344211	0.185961	2.7146	0.0434308	0.0281256	0.0660108	2.32521	1.16126	4.61814	0.0413589	0	0.437497	0.350799	0.503228	0.0635657	0.0395768	0.102011	2.10303	1.09939	3.98021
Rv0326	Rv0326	hypothetical protein	Hypothetical protein	0.315894	3	0.382951	0.183381	3.49008	0.032287	0.0219668	0.0459775	5.16347	2.99476	9.00209	0.999818	0.315418	3	0.383144	0.184347	3.45471	0.0322779	0.0217461	0.0458072	5.16976	3.02766	9.05552	0.138295	0	0.614528	0.410969	0.825489	0.0457024	0.0300702	0.0681305	4.659	2.70478	8.00097
Rv0327c	cyp135A1	cytochrome P450 135A1	Possible cytochrome P450 135A1 Cyp135A1	0.324354	7	0.398237	0.169528	3.02458	0.0321905	0.0258338	0.0402732	4.58055	3.32643	6.32022	1	0.324199	7	0.398381	0.169525	3.0867	0.0321316	0.0257668	0.0397916	4.56656	3.3217	6.33173	0.106693	0	0.644985	0.496416	0.943364	0.048474	0.0361916	0.0636343	4.03703	2.8891	5.62461
Rv0328	Rv0328	TetR/AcrR family transcriptional regulator	Possible transcriptional regulatory protein (possibly TetR/AcrR-family)	0.299545	2	0.366627	0.198753	3.93965	0.0226818	0.0156169	0.0327155	4.91518	2.75759	8.92682	0.99424	0.301496	2	0.366623	0.204345	3.89551	0.0226207	0.0157717	0.0321287	4.9273	2.77326	8.94668	0.0335722	0	0.377812	0.224214	0.55641	0.0416364	0.0280301	0.0611739	4.31539	2.52687	7.53977
Rv0329c	Rv0329c	hypothetical protein	Conserved hypothetical protein	0.300466	0	0.372339	0.170787	2.82508	0.0436781	0.0325502	0.0586121	5.72309	3.61438	9.41066	0.981712	0.304628	0	0.370004	0.169256	2.88562	0.043297	0.0321868	0.0569237	5.75266	3.64782	9.34491	0.0882853	0	0.50016	0.31266	0.916446	0.0633433	0.0449353	0.0876098	5.36881	3.48806	8.51416
Rv0330c	Rv0330c	hypothetical protein	Hypothetical protein	0.324638	6	0.395998	0.178128	3.65978	0.0348632	0.0262404	0.0453382	4.21737	2.87144	6.27518	0.999995	0.324888	5	0.395768	0.176891	3.68976	0.0349562	0.0263458	0.0456118	4.19877	2.82146	6.36883	0.180654	0	0.769517	0.670397	0.819786	0.0469824	0.0332237	0.0656719	3.88384	2.62576	5.87739
Rv0331	Rv0331	dehydrogenase/reductase	Possible dehydrogenase/reductase	0.304384	4	0.365735	0.160874	3.14676	0.0397309	0.0320602	0.049526	4.72398	3.34992	6.53428	1	0.303899	4	0.365029	0.162285	3.20856	0.0396752	0.0320516	0.0494233	4.71331	3.33597	6.55478	0.0513524	0	0.497678	0.324791	0.836422	0.0618947	0.0481921	0.0780866	4.28509	3.07229	6.06219
Rv0332	Rv0332	hypothetical protein	Conserved protein	0.314806	4	0.383272	0.174004	3.47851	0.0341376	0.0259283	0.0448274	4.21219	2.74899	6.35667	1	0.31484	4	0.383449	0.173954	3.46994	0.0340882	0.0260085	0.0447135	4.22112	2.77915	6.39022	0.0795934	0	0.608805	0.48872	0.778478	0.0509864	0.0369211	0.0694151	3.71374	2.49386	5.61309
Rv0333	Rv0333	hypothetical protein	Unknown protein	0.214032	0	0.361969	0.237089	1.53886	0.0272075	0.0155393	0.0563805	4.29476	2.12863	8.64906	0.681972	0.295059	2	0.351055	0.206123	2.77889	0.0226537	0.0147362	0.0338048	4.37168	2.1689	8.77228	0.0411178	0	0.382183	0.252697	0.618622	0.0404952	0.0245267	0.0627188	4.08371	2.12227	8.29926
Rv0334	rmlA	alpha-D-glucose-1-phosphate thymidylyltransferase	Alpha-D-glucose-1-phosphate thymidylyltransferase RmlA (dTDP-glucose synthase) (dTDP-glucose pyrophosphorylase)	0.283163	3	0.347766	0.203073	2.59415	0.0221544	0.0157848	0.0381625	4.25939	2.65051	7.12138	0.972512	0.289538	3	0.34856	0.200985	2.69902	0.0217495	0.0157731	0.0292066	4.28334	2.67083	7.16615	0.0349248	0	0.296147	0.175642	0.583778	0.0453807	0.032379	0.0621611	3.70445	2.26632	6.16682
Rv0335c	PE6	PE family protein	PE family protein PE6	0.308611	2	0.374024	0.176482	3.38006	0.0365529	0.025922	0.0499563	6.8155	4.04486	11.7689	0.999733	0.309488	2	0.374727	0.181325	3.4127	0.0364952	0.0260085	0.0501918	6.81224	4.08445	11.6863	0.087833	0	0.603071	0.432783	0.787601	0.0517359	0.0361668	0.0732716	5.97373	3.54913	10.29
Rv0336	Rv0336	hypothetical protein	Conserved 13E12 repeat family protein	0.345265	0	0.459189	0.35251	0.585753	0.0541849	0.0195791	0.143634	3.30172	0.868049	11.6321	0.5	0.341097	0	0.44897	0.288684	0.722098	0.0561477	0.0215491	0.140795	3.26432	0.841997	11.4311	0.348476	0	0.458755	0.40673	0.507191	0.0524119	0.0187744	0.144838	3.27137	0.929969	11.2953
Rv0337c	aspC	aminotransferase	Probable aspartate aminotransferase AspC (transaminase A) (ASPAT)	0.291022	2	0.354593	0.19207	3.05528	0.0241149	0.0184802	0.0325154	6.57827	4.28845	9.9412	0.980678	0.2962	2	0.354653	0.191543	3.12301	0.023758	0.0184541	0.0301269	6.5922	4.35251	10.0068	0.0172041	0	0.328032	0.196947	0.522218	0.0500191	0.037594	0.0654411	5.69212	3.75895	8.673
Rv0338c	Rv0338c	iron-sulfur-binding reductase	Probable iron-sulfur-binding reductase	0.291935	13	0.350785	0.153779	3.47614	0.0296448	0.0251605	0.0350396	4.22208	3.24482	5.51525	1	0.292393	13	0.351574	0.153981	3.46854	0.0295741	0.0250219	0.0350275	4.21379	3.24031	5.45887	0.016837	0	0.334174	0.158782	0.659222	0.0599014	0.049487	0.0714683	3.62486	2.82823	4.64584
Rv0339c	Rv0339c	transcriptional regulator	Possible transcriptional regulatory protein	0.309385	12	0.379236	0.166209	3.76082	0.0291622	0.024658	0.0344353	5.45812	4.23709	7.18694	1	0.309485	12	0.379118	0.169285	3.77852	0.0291841	0.0246545	0.034349	5.45773	4.21625	7.14954	0.0451045	0	0.502108	0.260501	0.756982	0.0475778	0.0391922	0.0572487	4.70481	3.66138	6.11825
Rv0340	Rv0340	hypothetical protein	Conserved protein	0.277874	1	0.348523	0.184076	2.63	0.0344347	0.0241432	0.0549604	3.55427	2.1265	6.1086	0.955559	0.289659	2	0.345995	0.174399	2.85764	0.0336201	0.0239321	0.0460585	3.54468	2.13448	6.09255	0.0225124	0	0.390942	0.212175	0.545584	0.0561556	0.0380518	0.0804598	3.28941	2.00632	5.54331
Rv0341	iniB	isoniazid inductible gene protein INIB	Isoniazid inductible gene protein IniB	0.292679	10	0.352688	0.168079	3.76026	0.0300822	0.024605	0.0367623	4.19573	3.03441	5.85351	1	0.292685	10	0.352347	0.170744	3.8592	0.0301655	0.0246242	0.0369411	4.20722	3.039	5.86529	0.0375551	0	0.391828	0.193025	0.751856	0.0517905	0.0407956	0.0658109	3.72156	2.70819	5.13001
Rv0342	iniA	isoniazid inductible gene protein INIA	Isoniazid inductible gene protein IniA	0.318655	6	0.39169	0.169356	4.00185	0.0261977	0.0215999	0.0315219	4.04295	2.96315	5.43918	1	0.318694	6	0.39139	0.169736	3.90971	0.0261959	0.0215723	0.0317411	4.03107	2.96102	5.41954	0.0822895	0	0.550903	0.0711491	0.901192	0.0414754	0.0327637	0.0518818	3.54008	2.64953	4.77161
Rv0343	iniC	isoniazid inductible gene protein INIC	Isoniazid inductible gene protein IniC	0.306209	8	0.3697	0.179121	3.66367	0.0289849	0.0236081	0.035641	7.21195	5.051	10.4148	1	0.305602	8	0.368329	0.176768	3.68906	0.0290102	0.0234726	0.0356036	7.23478	5.05138	10.4148	0.0449724	0	0.4659	0.265437	0.790971	0.0494818	0.0389612	0.061957	6.34502	4.49332	9.03196
Rv0344c	lpqJ	lipoprotein LpqJ	Probable lipoprotein LpqJ	0.0985753	0	0.273144	0.165098	0.705151	0.0467741	0.0219095	0.0799625	4.80312	2.65462	8.43263	0.280085	0.278151	1	0.334689	0.193372	3.36892	0.0278573	0.0196531	0.0391127	5.12109	2.83125	9.2321	0.0272088	0	0.253176	0.147271	0.758711	0.0570961	0.0392482	0.0816822	4.66938	2.65252	8.40488
Rv0345	Rv0345	hypothetical protein	Conserved hypothetical protein	0.324228	5	0.398499	0.1848	3.87671	0.0314312	0.0221086	0.0440104	5.15203	2.91175	9.2732	0.999996	0.323584	5	0.396133	0.183201	3.8375	0.0314356	0.0218262	0.0443435	5.16152	2.9497	9.28402	0.286452	0	0.700025	0.367107	0.961086	0.0412402	0.0255936	0.0629203	4.56293	2.60211	8.26144
Rv0346c	ansP2	L-asparagine ABC transporter permease	Possible L-asparagine permease AnsP2 (L-asparagine transport protein)	0.31274	7	0.385195	0.196096	4.26804	0.0214753	0.0169402	0.0267151	4.10542	2.88463	5.91086	1	0.312719	7	0.384669	0.196095	4.24735	0.0214754	0.016965	0.0266902	4.10498	2.8839	5.92088	0.0820511	0	0.421925	0.187661	1.21197	0.0408519	0.0304911	0.0540008	3.75594	2.62353	5.40167
Rv0347	Rv0347	hypothetical protein	Probable conserved membrane protein	0.084279	0	0.278041	0.0947786	1.04092	0.0380621	0.0274349	0.0515406	5.88236	3.50171	10.1525	0.00128875	0.302479	2	0.367938	0.210766	3.0424	0.0197144	0.0146887	0.0262092	6.73954	4.09082	11.5299	0.0829988	0	0.277514	0.094641	1.04071	0.0380722	0.0275753	0.0516406	5.90095	3.5543	10.3078
Rv0348	Rv0348	transcriptional regulator	Possible transcriptional regulatory protein	0.2472	0	0.35615	0.199035	2.14627	0.0249423	0.0158566	0.0515911	4.38281	2.45544	8.03399	0.810836	0.298442	0	0.360335	0.202023	3.0136	0.0221282	0.0155605	0.0311145	4.43743	2.50675	8.0076	0.0266692	0	0.340223	0.0904186	0.526343	0.0416502	0.0280746	0.0604815	4.05409	2.33348	7.3478
Rv0349	Rv0349	hypothetical protein	Hypothetical protein	0.31524	4	0.385703	0.198841	4.10644	0.026427	0.0191527	0.0365893	4.13286	2.54329	6.89093	0.999995	0.315446	4	0.386504	0.200951	4.2391	0.0264069	0.0192283	0.0364797	4.10343	2.51095	6.93065	0.141917	0	0.537788	0.304585	1.03932	0.0413548	0.0278353	0.0599636	3.68918	2.27147	6.04218
Rv0350	dnaK	molecular chaperone DnaK	Probable chaperone protein DnaK (heat shock protein 70) (heat shock 70 kDa protein) (HSP70)	0.0121888	0	0.140485	0.0760297	0.465815	0.0492953	0.0389633	0.0624932	5.61084	3.83882	8.59635	3.3448e-13	0.280632	3	0.335543	0.192628	2.55991	0.0173078	0.0137205	0.0219253	6.66692	4.45106	10.311	0.0119187	0	0.140645	0.0764592	0.463019	0.049212	0.0388003	0.0625075	5.61414	3.80961	8.59192
Rv0351	grpE	heat shock protein GrpE	Probable GrpE protein (HSP-70 cofactor)	0.212823	0	0.349694	0.213024	1.51672	0.0312612	0.019517	0.0592405	4.76228	2.77653	8.01029	0.694176	0.293351	2	0.348764	0.192861	2.58593	0.0259134	0.0187789	0.0358762	4.97862	3.05348	8.18027	0.0288369	0	0.351128	0.208792	0.589051	0.0469766	0.0324336	0.0647585	4.22601	2.59485	7.08225
Rv0352	dnaJ1	molecular chaperone DnaJ	Probable chaperone protein DnaJ1	0.194273	0	0.328057	0.176182	1.39709	0.0326691	0.0198198	0.0614999	5.56567	3.59463	8.7963	0.626501	0.29337	3	0.351499	0.178576	2.70274	0.0250962	0.0189887	0.0323055	5.91081	3.91433	9.04652	0.0294606	0	0.29167	0.122202	0.560883	0.0507811	0.0376999	0.0662299	5.03672	3.403	7.7147
Rv0353	hspR	HEAT shock protein transcriptional repressor HspR	Probable heat shock protein transcriptional repressor HspR (MerR family)	0.144143	0	0.501124	0.269751	0.815251	0.0470886	0.0280343	0.0743041	2.97835	1.68328	5.39515	0.0311691	0.308797	2	0.373499	0.193989	2.65398	0.0312847	0.0210513	0.0457149	3.24747	1.82479	5.87594	0.140242	0	0.505223	0.267481	0.795333	0.0477024	0.029883	0.0742991	2.97189	1.66199	5.40967
Rv0354c	PPE7	PPE family protein	PPE family protein PPE7	0.119011	0	0.363086	0.264988	0.860731	0.051034	0.0269476	0.0880191	2.61271	1.51074	4.57252	0.359466	0.288681	0	0.344911	0.186393	3.07627	0.0362175	0.0251825	0.0521149	2.81649	1.64469	4.81472	0.0237648	0	0.374115	0.298471	0.509733	0.0619256	0.0390322	0.0939187	2.50207	1.47674	4.37158
Rv0355c	PPE8	PPE family protein	PPE family protein PPE8	0.336368	21	0.435811	0.117258	2.10781	0.03181	0.027296	0.0374986	3.50782	2.81171	4.363	1	0.335087	19	0.435858	0.121307	2.03496	0.0320022	0.0272987	0.0378957	3.50337	2.8253	4.35551	0.222245	0	0.447982	0.216367	0.725915	0.0560139	0.0470817	0.0663691	3.21117	2.6199	3.95432
Rv0356c	Rv0356c	hypothetical protein	Conserved protein	0.310049	2	0.376468	0.183184	3.57423	0.0338656	0.0250094	0.045637	4.68968	2.93298	7.6474	0.999988	0.30972	2	0.376669	0.183521	3.53524	0.0338862	0.0249732	0.0458311	4.68676	2.92936	7.59893	0.0725844	0	0.454626	0.11661	0.713784	0.053103	0.0363953	0.0752224	4.00395	2.52083	6.31416
Rv0357c	purA	adenylosuccinate synthetase	Probable adenylosuccinate synthetase PurA (imp--aspartate ligase) (ADSS) (ampsase)	0.0191632	0	0.238114	0.159432	0.503646	0.0462343	0.0316395	0.0621999	3.89452	2.53432	6.0805	0.0191948	0.290928	1	0.348737	0.194059	2.67965	0.0195883	0.0150379	0.0251037	4.45712	2.8733	6.85465	0.0138143	0	0.236063	0.158863	0.506391	0.0469967	0.0347617	0.062437	3.88913	2.54185	6.03921
Rv0358	Rv0358	hypothetical protein	Conserved protein	0.290558	4	0.350265	0.191496	3.51065	0.0276608	0.0202153	0.0381247	5.12983	3.09709	8.76505	0.993134	0.291872	4	0.350127	0.18737	3.52851	0.0275457	0.0201644	0.037172	5.09996	3.06966	8.70995	0.0895478	0	0.308903	0.102618	1.37685	0.0482382	0.0339245	0.0686471	4.52674	2.73233	7.55223
Rv0359	Rv0359	hypothetical protein	Probable conserved integral membrane protein	0.300865	1	0.361754	0.180609	2.4648	0.0283069	0.0206629	0.0379782	5.30637	3.31466	8.63918	0.999178	0.300046	1	0.360286	0.182354	2.42395	0.028387	0.0208383	0.0380279	5.28198	3.31177	8.61954	0.0317782	0	0.431101	0.231907	0.621492	0.0495305	0.0338629	0.0696724	4.82292	3.05179	7.94896
Rv0360c	Rv0360c	hypothetical protein	Conserved protein	0.324831	4	0.394352	0.179454	3.2492	0.0378203	0.0261946	0.0525769	2.6566	1.6067	4.36658	0.999582	0.323813	4	0.392986	0.179146	3.2753	0.0378912	0.0263662	0.0524475	2.65836	1.62251	4.418	0.269956	0	0.703368	0.248371	1.12757	0.0493327	0.0323204	0.073612	2.59476	1.58411	4.37929
Rv0361	Rv0361	hypothetical protein	Probable conserved membrane protein	0.12206	0	0.353176	0.254726	0.824181	0.0412279	0.0213383	0.0711416	4.81907	2.95495	7.93532	0.37983	0.295409	2	0.354288	0.187638	2.48873	0.0265992	0.019584	0.0359394	5.32264	3.33965	8.68121	0.0159727	0	0.35133	0.274998	0.493255	0.0540359	0.0386289	0.0732565	4.53806	2.79533	7.42345
Rv0362	mgtE	Mg2+ transport transmembrane protein MgtE	Possible Mg2+ transport transmembrane protein MgtE	0.300217	7	0.362296	0.164132	3.17201	0.034408	0.0269658	0.0428581	4.86839	3.49454	6.87836	1	0.300315	7	0.362708	0.161544	3.20756	0.0343274	0.0271511	0.0427762	4.87328	3.51224	6.83392	0.0171793	0	0.41697	0.183531	0.556834	0.0603492	0.0464864	0.0765132	4.36939	3.18346	6.04045
Rv0363c	fba	fructose-bisphosphate aldolase	Probable fructose-bisphosphate aldolase Fba	0.313959	3	0.380686	0.194916	3.65035	0.0221085	0.0168526	0.0289532	4.47342	2.86157	7.00034	0.999858	0.313819	3	0.380849	0.197455	3.51239	0.022087	0.0167886	0.0289306	4.48692	2.86157	7.05314	0.0351252	0	0.487758	0.353106	0.61311	0.0407673	0.0292216	0.0566601	3.99512	2.69691	6.06635
Rv0364	Rv0364	transmembrane protein	Possible conserved transmembrane protein	0.191295	0	0.345441	0.202272	1.68696	0.0363477	0.0221926	0.0689372	3.61955	2.2381	5.87101	0.645083	0.289318	2	0.346368	0.1915	3.62	0.0291481	0.0213103	0.0397658	3.76545	2.3343	6.07688	0.0130543	0	0.344475	0.166826	0.448916	0.0540171	0.0376385	0.0762662	3.39364	2.13452	5.4978
Rv0365c	Rv0365c	hypothetical protein	Conserved protein	0.283731	3	0.339664	0.159305	2.89483	0.0388965	0.0304525	0.0487487	5.4404	3.81822	7.87916	1	0.284152	3	0.339767	0.160549	2.92419	0.0387734	0.0306257	0.0483929	5.44651	3.82876	7.87693	0.0118329	0	0.369927	0.147406	0.555322	0.0674658	0.0525401	0.0848656	4.79031	3.39341	6.80065
Rv0366c	Rv0366c	hypothetical protein	Conserved hypothetical protein	0.288289	4	0.346993	0.168579	3.12962	0.0381192	0.0281721	0.0513864	5.02288	3.09628	7.96054	0.9999	0.287761	4	0.347052	0.168599	3.12181	0.0381229	0.0281072	0.0515015	5.02302	3.16514	7.97677	0.0446672	0	0.381036	0.194479	0.842514	0.0657872	0.0466526	0.0923817	4.58192	2.95558	7.28351
Rv0367c	Rv0367c	hypothetical protein	Hypothetical protein	0.213783	0	0.388317	0.199148	1.58071	0.0326929	0.0188986	0.0628369	4.97613	2.72562	9.23265	0.619999	0.298162	1	0.357332	0.191928	2.64404	0.0272248	0.0178472	0.0402396	5.10209	2.76562	9.74262	0.0732407	0	0.446374	0.171586	0.659042	0.0439786	0.0264253	0.0697812	4.76417	2.63991	8.80041
Rv0368c	Rv0368c	hypothetical protein	Conserved hypothetical protein	0.305704	5	0.370183	0.177507	3.42268	0.0332629	0.0262868	0.0416117	5.75202	3.96501	8.30023	1	0.30553	5	0.370107	0.176784	3.4569	0.0333314	0.0263639	0.0417542	5.76832	3.99011	8.34371	0.0268707	0	0.509818	0.318994	0.618942	0.0537758	0.0411216	0.0690506	5.22289	3.66104	7.53379
Rv0369c	Rv0369c	membrane oxidoreductase	Possible membrane oxidoreductase	0.299079	2	0.362232	0.190304	2.84251	0.0306206	0.0217404	0.0436337	3.8554	2.35883	6.5987	0.992053	0.301222	2	0.362309	0.188627	2.89354	0.0304096	0.0216821	0.0430416	3.87686	2.3419	6.61492	0.0689149	0	0.450086	0.239848	0.726541	0.049762	0.0334864	0.0740743	3.41443	2.03969	5.86528
Rv0370c	Rv0370c	oxidoreductase	Possible oxidoreductase	0.309916	8	0.373109	0.161459	3.38659	0.0414436	0.0327433	0.0528818	4.3683	3.03254	6.35911	0.999999	0.310338	8	0.373288	0.163498	3.39629	0.0414096	0.0322893	0.0528235	4.37148	3.01663	6.35714	0.0606478	0	0.576403	0.360724	0.77916	0.0606884	0.0451355	0.0807889	3.91052	2.71192	5.74048
Rv0371c	Rv0371c	hypothetical protein	Conserved hypothetical protein	0.294921	0	0.357901	0.182445	2.96763	0.0311171	0.0220991	0.0440749	4.79383	2.85672	7.96886	0.983468	0.298611	2	0.356846	0.182809	3.08777	0.0309042	0.0219526	0.0422946	4.77882	2.90153	7.9831	0.075791	0	0.405905	0.286132	0.786482	0.052935	0.0361783	0.0734742	4.43211	2.76041	7.44303
Rv0372c	Rv0372c	hypothetical protein	Conserved hypothetical protein	0.284713	10	0.33745	0.179706	3.9176	0.0299064	0.022357	0.039189	3.63574	2.36313	5.66906	1	0.285156	11	0.337764	0.183441	3.897	0.0297513	0.0221625	0.039032	3.63735	2.37185	5.694	0.0454294	0	0.359542	0.174943	0.698263	0.0551716	0.0393295	0.0752769	3.31038	2.1841	5.11877
Rv0373c	Rv0373c	carbon monoxyde dehydrogenase large subunit	Probable carbon monoxyde dehydrogenase (large chain)	0.308507	24	0.372674	0.146347	4.0222	0.0342228	0.0292863	0.0409625	4.50542	3.54008	5.77108	1	0.308363	22	0.372504	0.148673	4.01284	0.034231	0.0292191	0.040804	4.49032	3.54234	5.74677	0.0662839	6	0.468907	0.231446	1.52584	0.059324	0.0483458	0.0717736	3.99404	3.17309	5.05903
Rv0374c	Rv0374c	carbon monoxyde dehydrogenase small subunit	Probable carbon monoxyde dehydrogenase (small chain)	0.31478	4	0.383209	0.185332	3.80319	0.0306578	0.0209389	0.0436121	3.6659	2.13543	6.35563	0.995971	0.314806	4	0.381579	0.18442	3.82592	0.0307572	0.0208025	0.0436121	3.63511	2.13496	6.21938	0.0816614	0	0.591187	0.52732	0.736131	0.0480802	0.0295977	0.0728903	3.32402	1.93928	5.59583
Rv0375c	Rv0375c	carbon monoxyde dehydrogenase medium subunit	Probable carbon monoxyde dehydrogenase (medium chain)	0.306332	5	0.371159	0.181432	3.0369	0.0280209	0.0213922	0.0366798	6.60058	4.11231	10.2385	1	0.306411	5	0.371129	0.179409	3.05507	0.0279799	0.0212801	0.0366794	6.58417	4.14865	10.4044	0.0383236	0	0.517983	0.337665	0.667103	0.0461805	0.0329459	0.0636328	5.90524	3.8905	9.21529
Rv0376c	Rv0376c	hypothetical protein	Conserved hypothetical protein	0.3184	4	0.386718	0.178913	2.49864	0.0299488	0.0232252	0.0385394	5.16171	3.49689	7.67816	0.999997	0.318821	4	0.38654	0.181943	2.58098	0.0299191	0.0233838	0.0382408	5.16027	3.53278	7.57388	0.111911	0	0.577826	0.141715	0.941869	0.044567	0.0327072	0.0582446	4.74993	3.32023	6.8992
Rv0377	Rv0377	LysR family transcriptional regulator	Probable transcriptional regulatory protein (probably LysR-family)	0.21295	0	0.340439	0.19945	1.71022	0.0363565	0.0239161	0.0681279	4.77409	3.06401	7.17995	0.717271	0.289844	2	0.344536	0.182662	2.86591	0.0304192	0.0233804	0.039511	4.89598	3.20767	7.31682	0.0188612	0	0.328627	0.166344	0.482048	0.0569929	0.041837	0.0750254	4.45565	2.98678	6.81883
Rv0378	Rv0378	glycine rich protein	Conserved hypothetical glycine rich protein	0.302233	0	0.386623	0.236197	2.8327	0.0245542	0.0144736	0.0414263	3.46627	1.58111	7.61649	0.940843	0.311186	0	0.377692	0.222914	3.06513	0.0241681	0.0144919	0.0389602	3.48615	1.59027	7.65528	0.12132	0	0.519697	0.414643	0.68038	0.0351782	0.0195712	0.0590138	3.11239	1.44441	6.62711
Rv0379	secE2	protein transport protein	Possible protein transport protein SecE2	0.140958	0	0.338029	0.17305	0.95161	0.0365751	0.0168592	0.0748294	3.58561	1.57597	8.49551	0.304488	0.292113	1	0.350874	0.204623	2.75446	0.0247639	0.014927	0.0409187	3.84558	1.74709	8.9081	0.0683725	0	0.332591	0.152967	0.575057	0.0433078	0.0223416	0.0797128	3.47051	1.55087	8.23384
Rv0380c	Rv0380c	RNA methyltransferase	Possible RNA methyltransferase (RNA methylase)	0.341647	5	0.425008	0.19139	4.28732	0.0289284	0.0205792	0.0399041	4.25995	2.62203	7.11097	0.999844	0.341819	5	0.425159	0.189853	4.16759	0.0289566	0.0206458	0.0395177	4.24899	2.60573	7.01777	0.524915	0	0.985806	0.770513	1.19019	0.0345272	0.0213381	0.0538332	3.84618	2.37063	6.41439
Rv0381c	Rv0381c	hypothetical protein	Hypothetical protein	0.297788	7	0.358166	0.193549	4.64655	0.0216032	0.0160211	0.0294141	4.6456	2.95161	7.42556	1	0.297879	7	0.358455	0.193866	4.52231	0.0215082	0.0158536	0.0292363	4.6398	2.90766	7.43494	0.035493	0	0.362769	0.116838	0.637296	0.0438714	0.0315242	0.0601582	4.28535	2.82319	6.84342
Rv0382c	pyrE	orotate phosphoribosyltransferase	Probable orotate phosphoribosyltransferase PyrE (OPRT) (oprtase)	0.022067	0	0.243217	0.156366	0.457758	0.0455821	0.0310897	0.0665183	5.07149	2.69269	9.71075	0.000519273	0.283992	0	0.338374	0.209927	2.31881	0.022315	0.0153896	0.0322045	5.55543	3.0425	10.6061	0.0223262	0	0.24166	0.15746	0.453824	0.0455489	0.0313536	0.0668661	5.07615	2.68963	9.80299
Rv0383c	Rv0383c	hypothetical protein	Possible conserved secreted protein	0.144398	0	0.309492	0.162047	1.08847	0.0327694	0.016419	0.0617802	4.23056	2.63747	7.03321	0.436042	0.296019	3	0.355843	0.210517	3.6458	0.0210467	0.0152945	0.0284945	4.44185	2.71725	7.36207	0.0283284	0	0.278719	0.105807	0.614743	0.0460775	0.0319442	0.0644663	4.05818	2.55915	6.69595
Rv0384c	clpB	endopeptidase ATP binding protein	Probable endopeptidase ATP binding protein (chain B) ClpB (ClpB protein) (heat shock protein F84.1)	0.140725	0	0.307063	0.163479	0.46076	0.0479736	0.0210223	0.0678891	5.57487	3.74821	8.49991	0.105047	0.315166	2	0.39347	0.183671	1.97188	0.0228182	0.017839	0.0288496	6.38125	4.3125	9.59548	0.119565	0	0.298156	0.155157	0.445722	0.0523795	0.0388715	0.0687802	5.49049	3.73697	8.26964
Rv0385	Rv0385	hypothetical protein	Probable monooxygenase	0.0187538	0	0.286829	0.229204	0.458581	0.0535954	0.0270214	0.0712915	5.84789	3.87235	9.06747	0.0370265	0.289299	3	0.344092	0.18278	3.06126	0.0255067	0.0197509	0.0330787	6.74068	4.35429	10.6019	0.00870584	0	0.285799	0.229151	0.459815	0.0551891	0.0417383	0.0717141	5.8167	3.85749	8.95943
Rv0386	Rv0386	LuxR family transcriptional regulator	Probable transcriptional regulatory protein (probably LuxR/UhpA-family)	0.319739	12	0.390678	0.156264	4.00699	0.0254086	0.0218354	0.0293446	4.98033	3.93446	6.30106	1	0.319521	11	0.391317	0.156797	4.02409	0.0254256	0.0217734	0.029263	4.983	3.93449	6.31217	0.0610676	0	0.558027	0.265636	0.807688	0.0413588	0.0345961	0.0495837	4.36243	3.48436	5.53234
Rv0387c	Rv0387c	PPE family protein	Conserved hypothetical protein	0.311449	2	0.378917	0.192421	3.34511	0.0296632	0.0219837	0.0395946	6.19613	3.86568	10.1072	0.999986	0.311742	2	0.379055	0.188763	3.30037	0.029643	0.0220362	0.039806	6.20082	3.85271	10.0643	0.088939	0	0.535668	0.301028	0.784702	0.0447558	0.0313363	0.0629363	5.79277	3.6977	9.45302
Rv0388c	PPE9	PPE family protein	PPE family protein PPE9	0.0650639	0	0.349708	0.234646	0.679201	0.0587082	0.0314143	0.0903194	3.53622	2.18792	5.83065	0.168585	0.279595	3	0.335323	0.180694	3.28988	0.0371586	0.0270882	0.0504018	3.74628	2.35651	6.14123	0.0215077	0	0.353887	0.241859	0.548132	0.0643748	0.0437497	0.0917632	3.50062	2.17744	5.68398
Rv0389	purT	phosphoribosylglycinamide formyltransferase	Probable phosphoribosylglycinamide formyltransferase 2 PurT (GART 2) (gar transformylase 2) (5'-phosphoribosylglycinamide transformylase 2) (formate-dependent gar transformylase)	0.323499	8	0.395123	0.166349	3.27562	0.0334687	0.0271046	0.0414233	5.10156	3.6259	7.21704	1	0.323863	8	0.395657	0.165647	3.24331	0.0334277	0.0269262	0.0417006	5.0925	3.65069	7.21704	0.135857	0	0.656336	0.413123	0.904869	0.0472368	0.0352818	0.061371	4.54262	3.3106	6.2632
Rv0390	Rv0390	hypothetical protein	Conserved protein	0.0031	0	0.164915	0.0873099	0.210013	0.0761792	0.0526878	0.108167	2.84685	1.66075	4.96975	0.00114809	0.245179	2	0.290272	0.178418	2.49133	0.0355808	0.0243006	0.0516599	3.38239	1.9044	6.04446	0.00294643	0	0.16421	0.0865149	0.209897	0.0763086	0.0526939	0.108534	2.85295	1.6281	5.02528
Rv0391	metZ	O-succinylhomoserine sulfhydrylase	Probable O-succinylhomoserine sulfhydrylase MetZ (OSH sulfhydrylase)	0.009	0	0.237795	0.115892	0.389333	0.0527896	0.0402263	0.069095	4.4966	2.9639	6.85325	1.36521e-05	0.285323	0	0.340518	0.194681	2.34558	0.0233956	0.0179374	0.0298642	5.15098	3.35694	7.96789	0.00818555	0	0.237121	0.114808	0.38751	0.052861	0.0401621	0.0690786	4.48508	2.96922	6.83818
Rv0392c	ndhA	membrane NADH dehydrogenase	Probable membrane NADH dehydrogenase NdhA	0.330065	16	0.407407	0.170533	4.12555	0.0300328	0.0239229	0.0370657	4.09988	2.98698	5.60268	1	0.329314	16	0.406779	0.174572	4.14794	0.0300793	0.0239793	0.0370778	4.10131	2.96725	5.648	0.186694	0	0.737819	0.501693	1.11184	0.0434848	0.0320205	0.0575774	3.65503	2.67102	4.97682
Rv0393	Rv0393	hypothetical protein	Conserved 13E12 repeat family protein	0.33471	5	0.422938	0.186058	3.63124	0.0266016	0.0205298	0.0343487	3.5414	2.38573	5.24981	1	0.333869	5	0.421146	0.187769	3.66015	0.0266518	0.0204729	0.0343872	3.52981	2.3942	5.24981	0.269014	0	0.686631	0.369661	1.31299	0.0370076	0.0265173	0.0506603	3.21589	2.1824	4.77411
Rv0394c	Rv0394c	hypothetical protein	Possible secreted protein	0.312054	5	0.382692	0.190185	3.55545	0.0279537	0.020305	0.0377427	3.65669	2.31725	5.86653	1	0.311757	5	0.382402	0.190795	3.48492	0.0280174	0.0205048	0.0378984	3.66781	2.29204	5.91594	0.0653057	0	0.529615	0.384515	0.886904	0.0466274	0.0308863	0.0661993	3.3767	2.17455	5.249
Rv0395	Rv0395	hypothetical protein	Hypothetical protein	0.337907	3	0.423949	0.220324	4.56816	0.022904	0.0151943	0.034246	3.79431	2.02375	7.05986	0.997925	0.338223	3	0.423718	0.2223	4.6402	0.0229275	0.0151989	0.0343767	3.78651	2.02941	7.18113	0.518406	0	0.925798	0.496818	1.38426	0.0278359	0.016029	0.0479123	3.51897	1.90791	6.38756
Rv0396	Rv0396	hypothetical protein	Hypothetical protein	0.154969	0	0.370026	0.246068	1.13892	0.0453824	0.0258465	0.083026	3.40891	1.86144	6.15229	0.509853	0.284889	2	0.340412	0.180757	2.86721	0.0353859	0.0240617	0.0504438	3.71672	2.15141	6.52125	0.0206539	0	0.400072	0.250662	0.536912	0.058663	0.0377707	0.0877015	3.1333	1.80507	5.45146
Rv0397	Rv0397	hypothetical protein	Conserved 13E12 repeat family protein	0.318492	0	0.416517	0.333376	0.507044	0.0550095	0.0226256	0.139092	3.34816	0.903984	11.7491	0.503871	0.341825	0	0.448993	0.368363	0.580621	0.0535921	0.0219493	0.131166	3.24819	0.851308	11.6327	0.2961	0	0.37098	0.227776	0.454746	0.0560251	0.02265	0.144757	3.37391	0.941231	11.7596
Rv4003	Rv4003	hypothetical protein	NA	0.306697	1	0.41396	0.205328	2.78553	0.0417664	0.0256756	0.067878	3.57681	1.82762	7.04554	0.922488	0.318958	1	0.400398	0.187048	3.12074	0.0409423	0.0257728	0.0636002	3.59836	1.84484	7.07537	0.155559	1	0.61278	0.496915	0.987999	0.0544602	0.0310371	0.089648	3.2712	1.67539	6.33473
Rv0398c	Rv0398c	hypothetical protein	Possible secreted protein	0.313808	2	0.384936	0.193767	3.32634	0.0251386	0.0180193	0.0351114	5.16185	3.02149	8.8533	0.985791	0.315281	3	0.383898	0.195176	3.43203	0.0249902	0.0180046	0.034413	5.1572	3.03563	8.88275	0.165841	0	0.536277	0.261782	1.01156	0.0388157	0.0257639	0.0567942	4.88636	2.96211	8.10305
Rv0399c	lpqK	lipoprotein LpqK	Possible conserved lipoprotein LpqK	0.308285	11	0.37258	0.168266	3.41021	0.0340492	0.0267136	0.0429624	3.43102	2.45833	4.76694	1	0.307682	10	0.37145	0.168753	3.39395	0.0341025	0.0267265	0.0429624	3.42589	2.43541	4.80601	0.0360982	0	0.502041	0.344639	0.719385	0.0574695	0.0444825	0.07516	2.96335	2.09978	4.08511
Rv0400c	fadE7	acyl-CoA dehydrogenase	Acyl-CoA dehydrogenase FadE7	0.304637	4	0.367711	0.166239	2.97764	0.0321864	0.0256335	0.0400177	4.13469	2.9631	5.94885	1	0.303681	3	0.365903	0.167602	3.00466	0.0322894	0.0255051	0.0402241	4.13368	2.93567	6.00637	0.0156167	0	0.45208	0.270118	0.569771	0.0581848	0.0440963	0.0765025	3.82896	2.75679	5.44006
Rv0401	Rv0401	transmembrane protein	Probable conserved transmembrane protein	0.244004	0	0.348436	0.178049	1.7824	0.0454335	0.0272205	0.0794798	6.23143	3.51989	11.2673	0.502166	0.295045	2	0.353707	0.173301	3.51911	0.0365887	0.0250198	0.0520938	6.50072	3.58678	11.9771	0.18981	0	0.346163	0.139504	1.02936	0.056406	0.0363788	0.0847771	5.98324	3.42613	10.6007
Rv0402c	mmpL1	transmembrane transport protein MmpL	Probable conserved transmembrane transport protein MmpL1	0.326091	30	0.404679	0.144237	4.05243	0.0330727	0.0283955	0.0386778	4.21584	3.33834	5.31064	1	0.326148	30	0.404601	0.145004	4.03338	0.0331571	0.0284638	0.0388281	4.19426	3.32082	5.2738	0.155634	0	0.642107	0.302546	0.969144	0.0485609	0.03965	0.0583775	3.67502	2.95651	4.56211
Rv0403c	mmpS1	hypothetical protein	Probable conserved membrane protein MmpS1	0.286718	1	0.350659	0.175332	2.63614	0.0402672	0.0281241	0.0593623	3.67749	2.25192	6.55871	0.98148	0.292969	3	0.350858	0.17442	2.73704	0.0395637	0.027967	0.0562411	3.67245	2.19711	6.49873	0.0198944	0	0.467471	0.412272	0.523243	0.0641571	0.0433998	0.0929886	3.508	2.12557	5.98395
Rv0404	fadD30	acyl-CoA synthetase	Fatty-acid-AMP ligase FadD30 (fatty-acid-AMP synthetase) (fatty-acid-AMP synthase)	0.330151	12	0.406509	0.149385	3.19659	0.0494982	0.0416091	0.058416	2.31337	1.83869	2.98553	1	0.329836	12	0.405794	0.146561	3.20122	0.0494848	0.0415848	0.0585473	2.31586	1.81642	2.97512	0.21698	0	0.757944	0.231752	1.29546	0.0621482	0.0504944	0.0759769	2.14033	1.68249	2.7168
Rv0405	pks6	membrane bound polyketide synthase	Probable membrane bound polyketide synthase Pks6	0.337191	36	0.420183	0.135985	3.90958	0.0376849	0.0333169	0.042507	3.22093	2.71896	3.83224	1	0.337166	35	0.419973	0.138914	3.88948	0.0376953	0.0333651	0.0425994	3.22674	2.71566	3.84488	0.426733	239	0.837791	0.282703	1.43911	0.0466071	0.0400487	0.0531781	2.91091	2.47988	3.4379
Rv0406c	Rv0406c	beta-lactamase	Beta lactamase like protein	0.321088	3	0.393053	0.19318	3.52989	0.0251277	0.0185412	0.0335772	3.87116	2.4339	6.05553	0.999964	0.320859	3	0.392238	0.198381	3.53805	0.0251308	0.0184628	0.0337222	3.85821	2.4339	5.98311	0.215839	0	0.641845	0.236694	0.878337	0.0371381	0.0250642	0.0524039	3.61781	2.40306	5.64085
Rv0407	fgd1	F420-dependent glucose-6-phosphate dehydrogenase	F420-dependent glucose-6-phosphate dehydrogenase Fgd1	0.0998348	0	0.302105	0.207274	0.695265	0.0455923	0.0229197	0.0754776	5.75913	3.57762	9.60848	0.326085	0.284257	3	0.34167	0.183535	3.47138	0.028081	0.021545	0.0362747	6.607	4.15824	10.4632	0.0106176	0	0.284091	0.195917	0.413778	0.057955	0.0425724	0.0771699	5.40894	3.46175	8.58511
Rv0408	pta	phosphate acetyltransferase	Probable phosphate acetyltransferase Pta (phosphotransacetylase)	0.293135	6	0.352793	0.165895	3.54597	0.0227037	0.0183647	0.0274486	4.67674	3.35019	6.58034	0.999994	0.293227	6	0.352685	0.170932	3.56292	0.0226476	0.018456	0.0274716	4.68438	3.38413	6.58878	0.0293873	0	0.28345	0.122393	0.745814	0.0477522	0.0381853	0.0590987	4.07774	2.96327	5.6055
Rv0409	ackA	acetate kinase	Probable acetate kinase AckA (acetokinase)	0.291414	4	0.354108	0.193007	3.03041	0.0210674	0.0159219	0.027729	5.62107	3.55581	8.81078	0.99753	0.291096	4	0.352702	0.194714	3.10615	0.0211067	0.0160054	0.0277097	5.63851	3.58638	8.90965	0.0268319	0	0.276434	0.133548	0.577932	0.0448889	0.0339723	0.0593813	4.73399	3.05735	7.3875
Rv0410c	pknG	serine/threonine-protein kinase G	Serine/threonine-protein kinase PknG (protein kinase G) (STPK G)	0.297149	10	0.355564	0.165874	3.18184	0.0281922	0.0233835	0.0338183	4.77883	3.64523	6.33577	1	0.296958	10	0.355915	0.167333	3.26466	0.0281791	0.023522	0.0336615	4.77326	3.61404	6.35988	0.0364233	0	0.32447	0.0976649	0.790977	0.0558319	0.0454058	0.0680387	4.12113	3.13145	5.48555
Rv0411c	glnH	glutamine-binding lipoprotein	Probable glutamine-binding lipoprotein GlnH (GLNBP)	0.294143	6	0.350125	0.172256	3.23937	0.0339712	0.0263381	0.0437859	3.95015	2.74343	5.69506	0.999951	0.294013	6	0.349847	0.172675	3.24354	0.0340201	0.0264781	0.0437823	3.94619	2.66984	5.69486	0.0173374	0	0.386394	0.279767	0.594718	0.0643272	0.0485008	0.0856327	3.72761	2.59175	5.39861
Rv0412c	Rv0412c	hypothetical protein	Possible conserved membrane protein	0.297555	1	0.358623	0.184105	3.15271	0.024191	0.0189482	0.0306292	6.1071	4.0494	9.28237	0.998398	0.298518	1	0.359562	0.189196	3.1082	0.0241153	0.0188861	0.0306572	6.11278	4.12737	9.28404	0.0155486	0	0.343589	0.211526	0.560716	0.0477002	0.0365005	0.0625582	5.53184	3.75447	8.41804
Rv0413	mutT3	7,8-dihydro-8-oxoguanine-triphosphatase	Possible mutator protein MutT3 (7,8-dihydro-8-oxoguanine-triphosphatase) (8-oxo-dGTPase) (dGTP pyrophosphohydrolase)	0.326221	3	0.403468	0.210493	3.22292	0.0213422	0.0148995	0.0297104	3.95106	2.31209	6.74465	1	0.326273	3	0.40336	0.210503	3.23164	0.0213165	0.014897	0.0295201	3.9521	2.35221	6.73721	0.173307	0	0.667613	0.380878	0.80821	0.0333822	0.0219856	0.0520335	3.49018	2.14231	5.83483
Rv0414c	thiE	thiamine-phosphate pyrophosphorylase	Thiamine-phosphate pyrophosphorylase ThiE (TMP pyrophosphorylase) (TMP-PPASE) (thiamine-phosphate synthase)	0.312169	4	0.382376	0.198514	3.55001	0.0253115	0.0186337	0.0344097	6.20136	3.70888	10.4182	0.997776	0.312315	4	0.382221	0.19934	3.53141	0.0253051	0.0185184	0.0343562	6.2074	3.70833	10.6986	0.106324	0	0.533614	0.34551	0.845822	0.0407291	0.0282327	0.0575709	5.57934	3.39924	9.33296
Rv0415	thiO	thiamine biosynthesis oxidoreductase ThiO	Possible thiamine biosynthesis oxidoreductase ThiO	0.277375	1	0.359269	0.190108	2.94666	0.0283461	0.0204099	0.0521602	4.55652	3.0105	6.92819	0.917879	0.298572	4	0.360037	0.190542	3.38355	0.026954	0.0204415	0.0350004	4.59889	2.99129	6.98158	0.031335	0	0.349491	0.0940084	0.647871	0.0486139	0.0350487	0.0653207	4.08295	2.72985	6.15178
Rv0416	thiS	sulfur carrier protein ThiS	Possible protein ThiS	0.0515368	0	0.268294	0.122218	0.539966	0.0609941	0.0322172	0.10247	2.87419	1.38858	6.0923	0.0628781	0.262132	1	0.309526	0.180326	3.07802	0.0374355	0.0227335	0.0598729	3.27196	1.62868	6.83197	0.0368301	0	0.263902	0.116213	0.475524	0.0630691	0.0367907	0.103741	2.84439	1.38887	6.03353
Rv0417	thiG	thiazole synthase	Probable thiamin biosynthesis protein ThiG (thiazole biosynthesis protein)	0.280191	3	0.340339	0.195902	3.77322	0.0239259	0.017375	0.0360227	5.35572	3.28618	9.13999	0.975438	0.285445	3	0.34237	0.191978	3.95366	0.0235993	0.0172104	0.0321665	5.38744	3.25919	9.13994	0.0428042	0	0.251033	0.0771529	0.557583	0.0459281	0.0328394	0.0629104	4.8167	2.94326	8.2931
Rv0418	lpqL	lipoprotein aminopeptidase LpqL	Probable lipoprotein aminopeptidase LpqL	0.320307	7	0.390725	0.185769	3.02657	0.0217881	0.0169618	0.0273883	4.60097	3.21142	6.70235	0.999996	0.319354	7	0.389249	0.186864	3.02805	0.0218174	0.0170654	0.0274341	4.59	3.19855	6.6568	0.122431	0	0.514467	0.202064	0.92526	0.0387117	0.0288326	0.0513654	4.24091	2.9674	6.07893
Rv0419	lpqM	lipoprotein peptidase LpqM	Possible lipoprotein peptidase LpqM	0.298664	8	0.359036	0.161563	2.99659	0.0314712	0.0253132	0.0387001	5.5918	3.99932	7.92117	1	0.299049	8	0.359675	0.161952	2.9635	0.0313947	0.0251518	0.0387237	5.6006	4.03958	7.87916	0.0178096	0	0.411743	0.25385	0.548404	0.0574373	0.045545	0.0721448	4.94712	3.56508	6.98888
Rv0420c	Rv0420c	transmembrane protein	Possible transmembrane protein	0.308989	1	0.418593	0.191307	2.4796	0.0514651	0.0367095	0.0726026	4.93544	3.05507	8.42704	0.896238	0.320399	1	0.396166	0.165568	2.86633	0.0505693	0.0363259	0.0694986	4.97914	3.06339	8.41043	0.208918	0	0.673355	0.211916	1.02264	0.0611007	0.0410062	0.0872069	4.72497	2.90802	7.85401
Rv0421c	Rv0421c	hypothetical protein	Conserved hypothetical protein	0.322919	7	0.396146	0.18199	4.38937	0.0298813	0.0218602	0.0408067	3.49021	2.15662	5.61914	1	0.323824	7	0.397607	0.183724	4.42406	0.02977	0.0218189	0.0405836	3.50025	2.21558	5.66226	0.207958	0	0.677026	0.402346	0.958632	0.0425251	0.029519	0.0613659	3.07176	1.92828	4.74947
Rv0422c	thiD	phosphomethylpyrimidine kinase	Probable phosphomethylpyrimidine kinase ThiD (HMP-phosphate kinase) (HMP-P kinase)	0.222483	0	0.321045	0.184961	2.14852	0.0304742	0.0198495	0.0612625	5.78324	3.47817	9.87084	0.763135	0.284611	3	0.342592	0.186346	3.5561	0.0259362	0.0193179	0.0341794	5.94952	3.67461	10.0047	0.0265901	0	0.265927	0.121471	0.632514	0.0510067	0.0364821	0.0697226	5.2177	3.17373	8.58639
Rv0423c	thiC	thiamine biosynthesis protein ThiC	Probable thiamine biosynthesis protein ThiC	0.0177962	0	0.156685	0.0607111	0.524401	0.0536531	0.0411478	0.0682709	4.84861	3.2889	7.11933	2.49875e-11	0.281401	1	0.33635	0.180322	2.75321	0.0199822	0.0156601	0.0254328	5.70712	3.72576	8.49727	0.017628	0	0.156968	0.0616179	0.525705	0.0537778	0.0413081	0.0684614	4.84081	3.26814	7.08978
Rv0424c	Rv0424c	hypothetical protein	Hypothetical protein	0.320539	2	0.395636	0.209484	3.87632	0.0291539	0.0182253	0.044617	6.36604	3.16271	13.6956	0.999988	0.319586	2	0.395037	0.207758	3.90485	0.0290689	0.0180873	0.0452035	6.35258	3.11334	14.0531	0.216963	0	0.707753	0.644667	0.868583	0.0382804	0.0228801	0.0631329	5.53544	2.70452	11.5391
Rv0425c	ctpH	metal cation transporter P-type ATPase CtpH	Possible metal cation transporting P-type ATPase CtpH	0.311434	27	0.381447	0.137298	3.84799	0.0292435	0.025762	0.0329229	5.11211	4.24191	6.18834	1	0.31171	26	0.382124	0.141163	3.6949	0.0292241	0.0256691	0.0328591	5.1097	4.21696	6.18869	0.0775536	0	0.478997	0.107113	1.01656	0.0480876	0.0415251	0.0552742	4.57301	3.77901	5.59019
Rv0426c	Rv0426c	hypothetical protein	Possible transmembrane protein	0.307565	2	0.374467	0.188873	3.50072	0.0339671	0.0241899	0.047257	5.22596	2.99082	9.02508	0.999941	0.307757	2	0.37571	0.187105	3.45463	0.0338077	0.0238479	0.0473752	5.22893	2.96852	9.08314	0.147742	0	0.489572	0.261319	0.983078	0.049093	0.0328428	0.0718341	4.95298	2.91251	8.65455
Rv0427c	xthA	exodeoxyribonuclease III	Probable exodeoxyribonuclease III protein XthA (exonuclease III) (EXO III) (AP endonuclease VI)	0.0508488	0	0.349328	0.0742875	0.581922	0.0516082	0.0263159	0.0751199	3.61194	2.40436	5.70889	0.123154	0.293058	3	0.352302	0.185426	2.38632	0.0296541	0.0222288	0.0388273	3.98843	2.62751	6.08985	0.0162629	0	0.349972	0.0637197	0.506878	0.0558444	0.0400647	0.0756776	3.55968	2.40117	5.48086
Rv0428c	Rv0428c	hypothetical protein	GCN5-related N-acetyltransferase	0.320089	5	0.395037	0.191346	3.54838	0.0267658	0.0205475	0.035353	6.67391	4.35278	10.4963	1	0.320259	5	0.39448	0.190069	3.50007	0.0266678	0.0204223	0.0351848	6.68091	4.37401	10.4362	0.193489	0	0.649098	0.349099	0.890715	0.039083	0.0273659	0.0537216	5.88505	3.79415	9.39086
Rv0429c	def	peptide deformylase	Probable polypeptide deformylase Def (PDF) (formylmethionine deformylase)	0.299764	2	0.369937	0.208857	4.41552	0.0218928	0.0148903	0.0337193	4.28329	2.41081	7.61758	0.967911	0.306226	2	0.372196	0.210101	4.50851	0.0215182	0.0148802	0.0302855	4.29025	2.41162	7.65661	0.0946348	0	0.307435	0.0842634	0.927742	0.0390699	0.0253285	0.0581618	3.9103	2.18855	7.07515
Rv0430	Rv0430	hypothetical protein	Conserved hypothetical protein	0.00647059	0	0.0814402	0.0528452	0.276986	0.0554405	0.0336782	0.0890617	4.65424	2.16787	10.7655	6.98079e-06	0.248594	0	0.293389	0.204842	1.56937	0.0254919	0.0156358	0.0398777	5.26234	2.42118	11.8956	0.00642157	0	0.0829648	0.0536748	0.278307	0.0554228	0.0336068	0.0885037	4.64164	2.17799	10.5719
Rv0431	Rv0431	tuberculin-like protein	Putative tuberculin related peptide	0.316701	3	0.396383	0.194769	4.18325	0.0282606	0.0196502	0.0396797	3.94723	2.2252	7.01138	1	0.316677	3	0.396325	0.195565	4.18793	0.0282555	0.0195806	0.0399402	3.96273	2.25611	7.01066	0.206953	0	0.665421	0.413975	0.827418	0.0385064	0.0242275	0.0593851	3.50476	2.07467	6.01197
Rv0432	sodC	periplasmic superoxide dismutase [Cu-Zn] SodC	Periplasmic superoxide dismutase [Cu-Zn] SodC	0.0197813	0	0.167128	0.0461768	0.473743	0.0425161	0.0290149	0.0617123	4.71041	2.65805	8.51892	6.55664e-05	0.287044	1	0.344563	0.219303	2.4725	0.0182882	0.0127021	0.0259224	5.05714	2.79301	9.56689	0.0202292	0	0.167098	0.0468225	0.471491	0.0426278	0.0290106	0.0611463	4.70795	2.65805	8.51892
Rv0433	Rv0433	carboxylate-amine ligase	Conserved hypothetical protein	0.303553	4	0.370042	0.192094	3.03944	0.0215497	0.0163342	0.0282386	4.79567	3.09342	7.57591	0.999893	0.303247	4	0.369254	0.191255	2.94663	0.0216087	0.0164392	0.0281983	4.78297	3.09342	7.52635	0.0425576	0	0.338513	0.111367	0.588614	0.0427946	0.030662	0.0573589	4.20884	2.77328	6.60661
Rv0434	Rv0434	hypothetical protein	Conserved hypothetical protein	0.307972	3	0.386274	0.205031	3.32221	0.0261797	0.0188226	0.0395053	5.70949	3.44145	9.62455	0.965148	0.312163	3	0.381688	0.200922	3.5715	0.0258476	0.0187857	0.0354325	5.7219	3.44649	9.67141	0.182029	0	0.533537	0.145759	0.921618	0.0391074	0.0259101	0.0574862	5.14976	3.10628	8.8682
Rv0435c	Rv0435c	ATPase	Putative conserved ATPase	0.312655	6	0.380544	0.172249	3.06394	0.0242394	0.0200743	0.0289842	4.45697	3.32665	5.93205	1	0.312277	6	0.379898	0.173605	3.12257	0.0242674	0.0202103	0.0289321	4.44866	3.32874	5.90778	0.0513164	0	0.447099	0.133494	0.74372	0.0429214	0.0340222	0.0533125	4.02644	3.06458	5.31705
Rv0436c	pssA	CDP-diacylglycerol--serine O-phosphatidyltransferase	Probable CDP-diacylglycerol--serine O-phosphatidyltransferase PssA (PS synthase) (phosphatidylserine synthase)	0.174746	0	0.32175	0.210832	1.34673	0.0301916	0.0166521	0.0622749	3.50401	2.21586	5.69848	0.583294	0.290434	3	0.349655	0.195508	3.80495	0.0218367	0.015914	0.0296322	3.64406	2.22672	5.91545	0.0126826	0	0.28542	0.192011	0.421294	0.0474244	0.0337406	0.0666016	3.33955	2.07852	5.42142
Rv0437c	psd	phosphatidylserine decarboxylase	Possible phosphatidylserine decarboxylase Psd (PS decarboxylase)	0.0609437	0	0.322791	0.220116	0.536171	0.0420132	0.0195839	0.0657051	4.03667	2.41816	6.77394	0.159975	0.291574	1	0.345513	0.202001	2.07889	0.0229339	0.0166533	0.0314517	4.26066	2.49622	7.3282	0.0168098	0	0.316463	0.214104	0.5299	0.0470606	0.0323375	0.0667218	3.99931	2.44405	6.77365
Rv0438c	moeA2	molybdopterin biosynthesis protein MoeA2	Probable molybdopterin biosynthesis protein MoeA2	0.304795	6	0.368308	0.179499	4.11804	0.0251318	0.0198524	0.0320878	4.65689	3.15626	7.00906	1	0.304737	6	0.367791	0.181337	4.05427	0.025149	0.0198325	0.0320954	4.65911	3.15619	6.96966	0.0552428	0	0.452761	0.18067	0.678277	0.043624	0.0323952	0.0575175	4.28414	2.96353	6.38832
Rv0439c	Rv0439c	short-chain dehydrogenase	Probable dehydrogenase/reductase	0.308481	8	0.372184	0.180524	3.91843	0.0285392	0.021779	0.0371798	3.87667	2.62401	5.9455	0.999995	0.308784	8	0.372501	0.179061	3.93757	0.0284596	0.0217881	0.0369791	3.89116	2.60698	5.90543	0.0509414	0	0.497164	0.22837	0.821685	0.0469661	0.0330744	0.0641032	3.40611	2.25358	5.26635
Rv0440	groEL	molecular chaperone GroEL	60 kDa chaperonin 2 GroEL2 (protein CPN60-2) (GroEL protein 2) (65 kDa antigen) (heat shock protein 65) (cell wall protein A) (antigen A)	0.0035963	0	0.148883	0.0819881	0.283488	0.0470562	0.0366079	0.0602993	4.59787	3.11216	7.03637	7.58049e-14	0.280664	0	0.333101	0.195991	2.3394	0.0164549	0.0128708	0.02105	5.30285	3.49241	8.13148	0.00358693	0	0.148625	0.0815938	0.279656	0.0471166	0.036631	0.0602993	4.61517	3.1211	7.02754
Rv0441c	Rv0441c	hypothetical protein	Hypothetical protein	0.303356	4	0.368344	0.184449	3.41944	0.0323414	0.0218753	0.0467073	5.7368	3.31358	10.1379	0.999992	0.303749	4	0.368378	0.185642	3.43932	0.0322929	0.0219602	0.0467965	5.76595	3.26184	10.1682	0.0779499	0	0.477098	0.237399	0.812342	0.0497628	0.0327093	0.0741956	5.03209	2.90269	8.98452
Rv0442c	PPE10	PPE family protein	PPE family protein PPE10	0.307819	7	0.37653	0.167814	3.2943	0.0360386	0.029133	0.0446365	3.63889	2.66449	5.1249	1	0.307519	7	0.3763	0.166879	3.20285	0.0360316	0.0290687	0.0447673	3.62631	2.65735	4.9989	0.0611276	0	0.473259	0.227992	0.776686	0.0584494	0.0451282	0.0748118	3.23923	2.36854	4.438
Rv0443	Rv0443	hypothetical protein	Conserved protein	0.323883	3	0.399415	0.187452	3.53013	0.0330784	0.023286	0.0452894	3.83007	2.40358	6.24869	0.99993	0.323678	3	0.399769	0.189813	3.55055	0.0330799	0.0237113	0.045356	3.83685	2.39439	6.3564	0.146243	0	0.687587	0.483166	0.76674	0.0466352	0.0302674	0.0688575	3.46534	2.13105	5.77818
Rv0444c	Rv0444c	hypothetical protein	Anti-sigma factor RskA (regulator of sigma K)	0.290685	3	0.347687	0.180442	3.34732	0.0322548	0.0238843	0.0434206	4.17568	2.66398	6.61292	0.999307	0.290541	2	0.347761	0.181036	3.28035	0.0322538	0.0238844	0.0431599	4.16318	2.66086	6.57962	0.0143678	0	0.399392	0.28079	0.47596	0.0552913	0.0398168	0.0756212	3.85955	2.47126	6.18636
Rv0445c	sigK	RNA polymerase sigma factor SigK	Alternative RNA polymerase sigma factor SigK	0.016369	0	0.19837	0.114091	0.488787	0.0645018	0.0439953	0.0895	4.02379	2.33308	7.05044	0.00204729	0.268583	2	0.320193	0.19358	2.29193	0.029713	0.0203911	0.0420719	4.75842	2.76297	8.30283	0.0159611	0	0.198162	0.113963	0.492371	0.0646634	0.0442045	0.0894686	4.01741	2.31281	7.06873
Rv0446c	Rv0446c	transmembrane protein	Possible conserved transmembrane protein	0.321537	3	0.392938	0.185413	3.13458	0.0322305	0.0243606	0.0424077	3.51034	2.31112	5.5455	0.996713	0.322046	3	0.39137	0.182939	3.13144	0.0322169	0.0241512	0.0424271	3.52216	2.31559	5.51082	0.0959516	0	0.646999	0.496452	0.813086	0.0471114	0.0333928	0.0658562	3.14616	2.08093	4.82733
Rv0447c	ufaA1	cyclopropane-fatty-acyl-phospholipid synthase	Probable cyclopropane-fatty-acyl-phospholipid synthase UfaA1 (cyclopropane fatty acid synthase) (CFA synthase)	0.297755	7	0.358866	0.180285	3.46572	0.0266755	0.0212824	0.0337219	3.67718	2.5684	5.29866	1	0.298047	7	0.359123	0.179472	3.47922	0.0266484	0.021012	0.033777	3.68552	2.5632	5.33492	0.0342779	0	0.378442	0.196663	0.622093	0.0504329	0.0387752	0.066414	3.24874	2.28064	4.6856
Rv0448c	Rv0448c	hypothetical protein	Conserved hypothetical protein	0.318032	6	0.391016	0.196872	3.69767	0.0292249	0.0215955	0.0395117	3.24148	2.02161	5.22992	0.999994	0.317857	6	0.39059	0.195697	3.74185	0.0292575	0.0213849	0.0396185	3.24974	2.01201	5.2511	0.184637	0	0.544472	0.210212	1.09207	0.044831	0.0298822	0.0641869	2.92264	1.80007	4.57322
Rv0449c	Rv0449c	hypothetical protein	Conserved hypothetical protein	0.28799	5	0.344718	0.181152	3.07254	0.0265616	0.0209116	0.033589	4.36271	3.02581	6.36421	0.996408	0.288596	5	0.344683	0.182225	3.0756	0.0265263	0.0209986	0.0331438	4.3681	3.04089	6.34814	0.0159485	0	0.295763	0.116216	0.500433	0.0543484	0.0410787	0.069919	3.87165	2.69238	5.71187
Rv0450c	mmpL4	transmembrane transport protein MmpL4	Probable conserved transmembrane transport protein MmpL4	0.313618	12	0.385333	0.173124	3.2314	0.02511	0.0211598	0.0299057	2.89732	2.18288	3.77893	1	0.313478	12	0.385217	0.169364	3.35313	0.0251518	0.0211499	0.0298665	2.8871	2.17128	3.76334	0.101798	0	0.406616	0.0820532	0.811844	0.0458477	0.0368271	0.0565931	2.62985	2.0259	3.44567
Rv0451c	mmpS4	hypothetical protein	Probable conserved membrane protein MmpS4	0.304043	4	0.366815	0.180523	3.31699	0.0334578	0.0229155	0.0474675	3.54949	2.00005	6.48415	0.998915	0.304821	4	0.368272	0.183232	3.30646	0.0333849	0.0228604	0.0471029	3.53121	1.98735	6.29541	0.123819	0	0.488357	0.275561	0.819533	0.051463	0.0332867	0.0776397	3.18583	1.85379	5.54356
Rv0452	Rv0452	transcriptional regulator	Possible transcriptional regulatory protein	0.305676	1	0.370659	0.198366	3.14834	0.026734	0.0193878	0.0361534	3.0707	1.91065	5.00275	0.99745	0.306449	1	0.371226	0.198723	3.1487	0.0266714	0.0193804	0.0359281	3.06768	1.90847	4.96541	0.106469	0	0.479216	0.250559	0.880991	0.0429174	0.0288743	0.0617275	2.78558	1.73369	4.47538
Rv0453	PPE11	PPE family protein	PPE family protein PPE11	0.303577	5	0.366305	0.172772	3.53692	0.0271943	0.0216514	0.0337253	4.65056	3.31632	6.50659	0.999991	0.30394	5	0.366861	0.172032	3.50579	0.0271119	0.021665	0.0336929	4.64647	3.28837	6.50686	0.0612924	0	0.411843	0.234861	0.807861	0.0483114	0.0380207	0.0615064	4.32359	3.11262	5.99704
Rv0454	Rv0454	hypothetical protein	Conserved hypothetical protein	0.295996	4	0.360879	0.196058	3.92567	0.0303213	0.019966	0.0451291	3.99266	2.15228	7.74228	0.999838	0.296432	4	0.360738	0.199734	3.9661	0.0302902	0.0199615	0.0448201	3.99195	2.13697	7.74209	0.0807136	0	0.441241	0.193527	0.669513	0.0464382	0.0287894	0.0715619	3.39386	1.72098	6.63299
Rv0455c	Rv0455c	hypothetical protein	Conserved protein	0.204436	0	0.333815	0.183326	1.58314	0.043476	0.0262418	0.082403	6.6774	3.78259	12.7614	0.647494	0.287141	1	0.342938	0.181244	2.38089	0.0362556	0.0249783	0.0525539	6.93467	3.79906	13.1159	0.0534816	0	0.314856	0.156993	1.1565	0.0609694	0.0399313	0.0890746	6.26222	3.52024	11.8
Rv0456c	echA2	enoyl-CoA hydratase	enoyl-CoA hydratase EchA2 (enoyl hydrase) (unsaturated acyl-CoA hydratase) (crotonase)	0.314141	6	0.380293	0.182459	3.52116	0.0290149	0.022415	0.0376569	4.59945	3.07795	6.98597	1	0.313871	6	0.380312	0.188143	3.53018	0.0289766	0.0222923	0.0378909	4.59413	3.07795	6.98394	0.08285	0	0.504654	0.280378	0.806123	0.0481733	0.0342294	0.0656644	4.15418	2.76291	6.37432
Rv0456A	Rv0456A	hypothetical protein	Possible toxin MazF1	0.369758	2	0.488748	0.189895	3.68546	0.0330699	0.0209185	0.0524026	4.91052	2.5932	9.34511	0.999571	0.370107	2	0.488763	0.194379	3.68086	0.0330647	0.0209661	0.0510879	4.87817	2.59302	9.26535	0.78724	26	1.46914	1.0702	2.3395	0.0306624	0.0179644	0.0513998	4.5748	2.4277	8.71592
Rv0457c	Rv0457c	peptidase	Probable peptidase	0.322087	14	0.398827	0.16637	4.01549	0.0261579	0.0214709	0.0317336	4.48597	3.38161	6.00602	1	0.322546	15	0.398923	0.168161	3.91303	0.0261508	0.0214861	0.0317011	4.46629	3.35053	6.00708	0.147249	0	0.556975	0.168902	1.02467	0.0422115	0.0329656	0.0532783	3.802	2.86923	5.0286
Rv0458	Rv0458	aldehyde dehydrogenase	Probable aldehyde dehydrogenase	0.302588	11	0.364673	0.169586	3.24764	0.0307912	0.0248065	0.0376446	5.57297	4.01264	7.76718	1	0.302572	11	0.36509	0.172874	3.29524	0.0307274	0.0247555	0.0376193	5.5653	4.04362	7.75086	0.0125312	0	0.431673	0.230707	0.593643	0.0582937	0.0449126	0.0738573	4.82429	3.53975	6.58812
Rv0459	Rv0459	hypothetical protein	Conserved hypothetical protein	0.304932	4	0.366074	0.18004	3.72553	0.03681	0.0266024	0.0504375	3.49256	2.12238	5.81828	0.999991	0.304739	4	0.36607	0.180964	3.69649	0.0369462	0.0269219	0.0507576	3.51062	2.12546	5.84025	0.0887372	0	0.511073	0.232511	0.746123	0.0564675	0.0382086	0.0841366	3.07344	1.93622	4.88198
Rv0460	Rv0460	hypothetical protein	Conserved hydrophobic protein	0.0837532	0	0.41953	0.318866	0.624289	0.0444841	0.0248138	0.0773585	5.39595	2.48745	11.4703	0.137067	0.290097	0	0.346266	0.190853	2.47239	0.0314899	0.0201053	0.0492359	5.81622	2.79651	12.6052	0.050102	0	0.427648	0.33497	0.533415	0.0469964	0.027382	0.0776597	5.34261	2.52223	11.3177
Rv0461	Rv0461	hypothetical protein	Probable transmembrane protein	0.301876	2	0.372606	0.199281	3.47442	0.0250143	0.0174135	0.0369816	5.00328	2.78882	9.29624	0.981611	0.306208	2	0.370854	0.19851	3.48904	0.0247743	0.0172504	0.0354038	4.9999	2.77262	9.24826	0.0545961	0	0.485232	0.298603	0.665481	0.0420921	0.0269157	0.064354	4.72046	2.71158	8.32723
Rv0462	lpd	dihydrolipoamide dehydrogenase	Dihydrolipoamide dehydrogenase LpdC (lipoamide reductase (NADH)) (lipoyl dehydrogenase) (dihydrolipoyl dehydrogenase) (diaphorase)	0.305232	3	0.370622	0.20267	3.3722	0.0189011	0.014824	0.0242592	4.04497	2.67233	6.07522	0.999999	0.305493	3	0.371319	0.202388	3.39847	0.0189237	0.0148326	0.0241481	4.05389	2.71586	6.12355	0.0235572	0	0.333607	0.110576	0.541026	0.0393691	0.028848	0.0527858	3.55607	2.39753	5.36886
Rv0463	Rv0463	hypothetical protein	Probable conserved membrane protein	0.282985	1	0.352047	0.195084	3.14503	0.0340552	0.0209713	0.0597407	5.52618	2.83034	11.3199	0.935884	0.291592	2	0.350527	0.195928	3.42692	0.0330838	0.0207475	0.0503906	5.54601	2.81776	11.3195	0.147497	0	0.370634	0.20107	0.970957	0.0526441	0.0327035	0.0818601	5.15128	2.71092	10.1426
Rv0464c	Rv0464c	hypothetical protein	Conserved protein	0.300305	1	0.363402	0.187055	3.7346	0.0295373	0.0210255	0.040763	3.80739	2.22582	6.51399	0.998879	0.30124	1	0.364378	0.189179	3.79224	0.0295308	0.0210491	0.0409388	3.79755	2.24427	6.45703	0.0582471	0	0.44906	0.303897	0.843676	0.0478931	0.0323011	0.0691382	3.37464	1.95185	5.63726
Rv0465c	Rv0465c	transcriptional regulator	Probable transcriptional regulatory protein	0.310386	8	0.374863	0.159067	3.13489	0.0336841	0.0272484	0.0410807	4.12102	3.00191	5.703	1	0.310385	8	0.374834	0.162831	3.15683	0.0336166	0.0271873	0.041234	4.11633	2.99466	5.69256	0.0494644	0	0.51449	0.191849	0.749466	0.0550198	0.0430014	0.0705915	3.69282	2.71924	5.03064
Rv0466	Rv0466	hypothetical protein	Conserved protein	0.29378	3	0.356569	0.191092	3.59576	0.0244945	0.0181102	0.0331882	5.97613	3.70239	9.8789	0.997485	0.293813	3	0.356226	0.19111	3.59835	0.0244448	0.0180269	0.0328601	5.95181	3.63619	9.86546	0.0572875	0	0.318168	0.160955	0.91797	0.0477109	0.0327057	0.0672298	4.92798	3.08562	8.06733
Rv0467	icl	isocitrate lyase	Isocitrate lyase Icl (isocitrase) (isocitratase)	0.00299533	0	0.165229	0.0548649	0.419986	0.071164	0.0557111	0.0900607	5.49649	3.73949	8.3024	1.3538e-10	0.268061	2	0.317311	0.179224	2.54987	0.0273791	0.0211209	0.0352537	6.47327	4.39133	9.83864	0.00300363	0	0.165278	0.0547107	0.419406	0.0710399	0.0557125	0.0891827	5.48595	3.73949	8.36328
Rv0468	fadB2	3-hydroxybutyryl-CoA dehydrogenase	3-hydroxybutyryl-CoA dehydrogenase FadB2 (beta-hydroxybutyryl-CoA dehydrogenase) (BHBD)	0.30657	3	0.373204	0.18207	2.80709	0.0272903	0.0204622	0.0357938	3.91344	2.50345	6.0173	0.999999	0.306839	3	0.373159	0.185054	2.73057	0.027202	0.0203096	0.0357628	3.91214	2.51742	5.98762	0.0199349	0	0.463407	0.388888	0.547295	0.0481315	0.0342597	0.0660741	3.37755	2.22649	5.07341
Rv0469	umaA	mycolic acid synthase	Possible mycolic acid synthase UmaA	0.319191	7	0.388684	0.174154	3.22954	0.0392628	0.0302262	0.0510465	2.77244	1.89405	4.07741	1	0.319803	7	0.389003	0.170869	3.21541	0.039289	0.0305767	0.0507694	2.77993	1.90524	4.10242	0.131301	0	0.714402	0.634934	0.845987	0.0554441	0.038951	0.0769562	2.51364	1.75379	3.61616
Rv0470c	pcaA	mycolic acid synthase	Mycolic acid synthase PcaA (cyclopropane synthase)	0.273554	0	0.398364	0.20519	1.2698	0.0410185	0.0244684	0.0823225	3.40329	1.97605	5.9843	0.703147	0.318516	1	0.397143	0.184558	1.84021	0.0345829	0.0238869	0.049833	3.51388	2.01286	6.02433	0.161166	0	0.402367	0.17013	0.712486	0.0609236	0.0392758	0.0933498	3.09805	1.8389	5.32302
Rv0470A	Rv0470A	hypothetical protein	Hypothetical protein	0.294562	1	0.355768	0.188282	2.25352	0.0367868	0.0256729	0.0534661	7.2935	4.02178	13.4327	0.992515	0.296363	1	0.355558	0.186321	2.26603	0.0367562	0.0257167	0.0520688	7.30879	4.07307	13.4885	0.048438	0	0.435812	0.331155	0.624523	0.0596923	0.039622	0.0863134	6.27085	3.57146	11.2108
Rv0471c	Rv0471c	hypothetical protein	Hypothetical protein	0.321018	1	0.398923	0.189423	3.71923	0.0292391	0.0196772	0.0426234	3.84202	2.16874	6.93916	0.999474	0.320567	1	0.397355	0.189772	3.68744	0.0292379	0.0194009	0.0429744	3.8306	2.07843	7.11522	0.229949	0	0.599769	0.348728	1.05082	0.042441	0.025879	0.0663399	3.42133	1.92029	6.37694
Rv0472c	Rv0472c	TetR family transcriptional regulator	Probable transcriptional regulatory protein (possibly TetR-family)	0.0627927	0	0.207149	0.0753377	0.841932	0.0506756	0.0349671	0.0714464	4.25917	2.57211	7.20336	0.000369021	0.289156	2	0.345365	0.20194	3.85763	0.023318	0.0165717	0.0323736	4.61772	2.73163	7.96558	0.0606719	0	0.207469	0.0751767	0.844619	0.0507026	0.034954	0.0724415	4.27124	2.56494	7.19916
Rv0473	Rv0473	transmembrane protein	Possible conserved transmembrane protein	0.290385	7	0.347755	0.173267	3.36497	0.0284345	0.0222971	0.0355961	4.33604	3.08994	6.18224	0.999265	0.290686	7	0.348131	0.174876	3.35718	0.0283956	0.0224135	0.0353742	4.34785	3.08325	6.23725	0.0449951	0	0.284576	0.0418986	0.871307	0.0550822	0.0431279	0.0700101	3.70844	2.66012	5.27186
Rv0474	Rv0474	transcriptional regulator	Probable transcriptional regulatory protein	0.100254	0	0.174125	0.0427629	0.967211	0.0463054	0.0292413	0.0727117	3.86508	1.96298	7.4442	5.85503e-05	0.286897	1	0.34386	0.210088	2.35972	0.023945	0.0157689	0.0360275	4.50484	2.33619	8.83714	0.0994742	0	0.173722	0.0425432	0.969345	0.0463383	0.0289372	0.072801	3.86834	1.92353	7.49912
Rv0475	hbhA	iron-regulated heparin binding hemagglutinin hbhA (adhesin)	Iron-regulated heparin binding hemagglutinin HbhA (adhesin)	0.192912	0	0.368103	0.244611	1.19752	0.0377289	0.0229309	0.069557	3.65631	2.21798	6.00573	0.614966	0.29416	1	0.354436	0.196116	2.28213	0.0303695	0.0216607	0.0412621	3.81033	2.27562	6.3613	0.0324274	0	0.390288	0.304089	0.630974	0.0536739	0.037118	0.0761177	3.37551	2.07981	5.61845
Rv0476	Rv0476	transmembrane protein	Possible conserved transmembrane protein	0.0121724	0	0.247788	0.211993	0.302761	0.0676342	0.0388698	0.109429	6.82119	3.32233	14.135	0.0338986	0.259014	0	0.307871	0.183693	2.3831	0.0382329	0.025048	0.0584295	7.40631	3.66484	15.6674	0.00294381	0	0.246973	0.212229	0.290933	0.0689367	0.0417585	0.108587	6.86653	3.3553	14.2081
Rv0477	Rv0477	hypothetical protein	Possible conserved secreted protein	0.320551	3	0.396112	0.190743	3.6047	0.0316193	0.0225223	0.0457221	4.28163	2.40605	7.33899	0.999982	0.320594	2	0.396352	0.191578	3.54423	0.0315524	0.0222561	0.0450236	4.29991	2.41879	7.41354	0.184612	0	0.683783	0.567607	0.879405	0.0437545	0.0284444	0.066217	4.00131	2.37747	6.89496
Rv0478	deoC	deoxyribose-phosphate aldolase	Probable deoxyribose-phosphate aldolase DeoC (phosphodeoxyriboaldolase) (deoxyriboaldolase)	0.27956	1	0.37932	0.196323	2.85733	0.0335365	0.0240204	0.0565662	5.7792	3.6539	9.29111	0.896097	0.30461	2	0.368098	0.180271	3.34279	0.0318614	0.0237222	0.0426125	5.83738	3.66064	9.46635	0.0643167	0	0.495437	0.324732	0.797245	0.0502294	0.0363392	0.0690624	5.51399	3.50788	8.86571
Rv0479c	Rv0479c	hypothetical protein	Probable conserved membrane protein	0.306904	3	0.373365	0.188894	3.54694	0.0238821	0.0180344	0.0314079	4.40737	2.89826	6.88299	0.999985	0.307008	3	0.373447	0.189865	3.52268	0.023917	0.0178537	0.0315894	4.40261	2.85938	6.88299	0.045463	0	0.385407	0.16244	0.731802	0.045983	0.0334028	0.0619481	3.74666	2.47934	5.74851
Rv0480c	Rv0480c	amidohydrolase	Possible amidohydrolase	0.301093	3	0.363313	0.184843	3.64431	0.0281367	0.0212773	0.0373752	4.21057	2.70416	6.55017	0.998609	0.301718	3	0.363992	0.18531	3.54645	0.028066	0.021256	0.0370857	4.24069	2.72754	6.60386	0.0332708	0	0.4349	0.298227	0.60949	0.0483839	0.0343937	0.0657493	4.00194	2.61729	6.22082
Rv0481c	Rv0481c	hypothetical protein	Hypothetical protein	0.2755	0	0.389056	0.144903	1.58497	0.0303702	0.0178097	0.0558999	3.93963	2.19804	7.07168	0.545477	0.313935	1	0.381316	0.205404	2.54661	0.0245009	0.017142	0.0350047	4.12329	2.38641	7.32742	0.230662	0	0.394507	0.0801014	1.01544	0.0394371	0.0243725	0.0596618	3.76068	2.16472	6.67755
Rv0482	murB	UDP-N-acetylenolpyruvoylglucosamine reductase	Probable UDP-N-acetylenolpyruvoylglucosamine reductase MurB (UDP-N-acetylmuramate dehydrogenase)	0.303604	4	0.371657	0.194642	3.81881	0.0206788	0.0154822	0.0274658	4.10788	2.65743	6.31215	1	0.30328	4	0.370869	0.200614	3.78528	0.0207318	0.0156691	0.0272177	4.12385	2.6842	6.37923	0.0499149	0	0.39746	0.235121	0.692204	0.0390723	0.029212	0.0518581	3.64249	2.40319	5.65832
Rv0483	lprQ	lipoprotein LprQ	Probable conserved lipoprotein LprQ	0.0164601	0	0.22775	0.0431774	0.44907	0.0516167	0.0366707	0.0683153	3.6169	2.45584	5.44581	0.017469	0.288298	5	0.345864	0.184294	2.80188	0.0218711	0.0168772	0.027948	3.96451	2.68861	5.93691	0.0120393	0	0.225718	0.0417267	0.449817	0.0524966	0.0395365	0.0684877	3.60561	2.44469	5.48659
Rv0484c	Rv0484c	short-chain type oxidoreductase	Probable short-chain type oxidoreductase	0.308546	3	0.374088	0.175174	2.38761	0.0318993	0.0235429	0.0426491	4.90747	3.20913	7.41982	0.999964	0.30866	3	0.374468	0.178018	2.40167	0.0318667	0.0236616	0.0423678	4.90228	3.19709	7.50448	0.036753	0	0.527633	0.230795	0.626573	0.0502256	0.0353698	0.0709241	4.30214	2.85742	6.58483
Rv0485	Rv0485	transcriptional regulator	Possible transcriptional regulatory protein	0.269701	0	0.357233	0.196407	2.47033	0.0266467	0.0194634	0.0522375	7.56482	4.9263	11.6567	0.888766	0.299664	2	0.359689	0.187688	3.11737	0.0248495	0.0194173	0.031188	7.65378	5.01385	11.7888	0.0244736	0	0.333329	0.117282	0.564	0.0477103	0.0366336	0.0615593	6.89583	4.53297	10.6033
Rv0486	Rv0486	mannosyltransferase	Glycosyltransferase MshA	0.301733	11	0.36817	0.18635	4.35999	0.0225764	0.0178066	0.0289795	5.18218	3.54074	7.52022	1	0.301741	11	0.368803	0.188439	4.3399	0.0225516	0.0178219	0.0287077	5.18505	3.58599	7.52374	0.0832373	0	0.361107	0.187099	0.96409	0.0429864	0.0333212	0.0546915	4.64653	3.26417	6.66862
Rv0487	Rv0487	hypothetical protein	Conserved hypothetical protein	0.0492841	0	0.305414	0.0441629	0.923419	0.0590679	0.0380996	0.0870506	4.71207	2.72532	8.1758	0.0136355	0.294282	3	0.355464	0.178194	2.33588	0.0342387	0.0240567	0.0483281	5.58774	3.28429	9.68991	0.0456815	0	0.304484	0.0430405	0.916189	0.0594539	0.0401447	0.0876861	4.71139	2.72834	8.15757
Rv0488	Rv0488	hypothetical protein	Probable conserved integral membrane protein	0.315744	2	0.389178	0.19764	4.01895	0.0241696	0.0173445	0.0335041	3.68002	2.0933	6.44978	0.998904	0.315837	2	0.388822	0.198642	4.15251	0.0241186	0.0171831	0.0331399	3.66942	2.09732	6.38228	0.177798	0	0.50407	0.167608	1.27002	0.0358494	0.0241184	0.0521053	3.35837	2.0053	5.9242
Rv0489	gpmA	phosphoglyceromutase	Probable phosphoglycerate mutase 1 Gpm1 (phosphoglyceromutase) (PGAM) (BPG-dependent PGAM)	0.0178394	0	0.224283	0.138237	0.447896	0.0524647	0.0376229	0.0727156	4.06058	2.51655	6.68923	0.000589041	0.284319	0	0.337618	0.189051	2.5096	0.0237477	0.0172115	0.0324835	4.66558	2.802	7.69241	0.0188655	0	0.224098	0.13746	0.453834	0.0524146	0.0374637	0.073242	4.04504	2.51223	6.65947
Rv0490	senX3	two component sensor histidine kinase SENX3	Putative two component sensor histidine kinase SenX3	0.133093	0	0.288011	0.112913	1.14227	0.0408165	0.0218192	0.0629083	5.38219	3.50729	8.33233	0.31049	0.295663	5	0.355091	0.184428	3.83298	0.0257445	0.0198888	0.0329617	6.02777	4.00255	9.24707	0.0603991	0	0.261533	0.07963	0.899019	0.0500958	0.0376295	0.0642098	5.09064	3.38066	7.63285
Rv0491	regX3	two component sensory transduction protein RegX3	Two component sensory transduction protein RegX3 (transcriptional regulatory protein) (probably LuxR-family)	0.0121498	0	0.21395	0.132531	0.337075	0.0418025	0.0269204	0.0599517	4.96428	2.68718	9.44595	0.00751163	0.284214	1	0.338438	0.213973	2.64154	0.018043	0.0124227	0.0254913	5.87802	3.2113	11.2541	0.0101126	0	0.211624	0.130186	0.33736	0.0420591	0.0276519	0.0598029	4.93822	2.67083	9.26061
Rv0492c	Rv0492c	oxidoreductase GMC-type	Probable oxidoreductase GMC-type	0.310249	14	0.372737	0.164406	3.32054	0.0302947	0.0250144	0.0363708	5.56771	4.25117	7.5102	1	0.309409	13	0.371545	0.162278	3.2834	0.0304517	0.0250925	0.0368662	5.56704	4.21655	7.47689	0.029051	0	0.493023	0.32636	0.691908	0.0529247	0.0416914	0.0655876	5.04208	3.7884	6.63498
Rv0492A	Rv0492A	hypothetical protein	Hypothetical protein	0.307266	1	0.378565	0.19415	2.95592	0.029066	0.0185459	0.0450635	6.90627	3.42575	14.1289	0.981509	0.310398	1	0.375262	0.192514	3.08067	0.0288453	0.0184934	0.0435163	6.87941	3.4272	14.1093	0.102956	0	0.558505	0.42126	0.677159	0.0438788	0.025733	0.0713761	6.42642	3.2422	13.9044
Rv0493c	Rv0493c	hypothetical protein	Conserved protein	0.317877	4	0.390904	0.169548	3.91818	0.0339677	0.0264231	0.043566	4.75802	3.23914	6.9593	1	0.317124	4	0.389537	0.171568	3.91105	0.0340106	0.0265275	0.0433447	4.74707	3.23054	6.92255	0.0699291	0	0.596703	0.338254	0.732337	0.0495289	0.0364691	0.0670087	4.25297	2.84121	6.28013
Rv0494	Rv0494	GntR family transcriptional regulator	Probable transcriptional regulatory protein (probably GntR-family)	0.305719	4	0.375494	0.203302	3.52349	0.0217729	0.0157213	0.0297352	3.93604	2.36578	6.48904	0.999806	0.305722	4	0.375066	0.204424	3.57585	0.021794	0.0158032	0.029753	3.91901	2.35765	6.52102	0.0763751	0	0.375052	0.112905	1.38517	0.0409457	0.0276679	0.0592412	3.49398	2.14691	5.69289
Rv0495c	Rv0495c	hypothetical protein	Conserved hypothetical protein	0.00664865	0	0.209116	0.0624625	0.353101	0.0584637	0.0423823	0.0792205	5.42558	3.36481	8.9084	0.000326283	0.280625	0	0.33534	0.19101	2.60474	0.026434	0.0194512	0.0348575	6.58321	4.09186	11.2764	0.00613551	0	0.2077	0.0621606	0.349076	0.0586381	0.0424026	0.0799074	5.4262	3.3422	8.94283
Rv0496	Rv0496	hypothetical protein	Conserved hypothetical protein	0.0429927	0	0.207759	0.0575992	0.684328	0.047788	0.0343586	0.0640662	3.57828	2.33479	5.63168	0.000112292	0.28952	1	0.347598	0.184826	2.98671	0.021848	0.0163292	0.0288359	4.04472	2.58857	6.3823	0.0435683	0	0.207248	0.0578651	0.679943	0.0477421	0.0343256	0.0642245	3.5834	2.31892	5.67967
Rv0497	Rv0497	transmembrane protein	Probable conserved transmembrane protein	0.309782	7	0.378671	0.175756	4.13242	0.0309255	0.0237986	0.0397161	3.67631	2.46955	5.56332	1	0.31026	7	0.379144	0.178221	4.22621	0.0308054	0.0238149	0.0396065	3.67707	2.47514	5.60982	0.0707599	0	0.514864	0.169845	0.734537	0.0480311	0.0353497	0.0640647	3.24944	2.24997	4.70828
Rv0498	Rv0498	hypothetical protein	Conserved hypothetical protein	0.0258661	0	0.189938	0.0673467	0.596216	0.0446458	0.0305449	0.0635417	4.82364	2.8131	8.44054	0.000126067	0.285053	2	0.340857	0.206862	2.23985	0.0188999	0.0136501	0.0260057	5.50112	3.19044	9.73073	0.0259067	0	0.190154	0.0673551	0.59056	0.0446632	0.03081	0.0632318	4.80697	2.82433	8.41296
Rv0499	Rv0499	hypothetical protein	Conserved hypothetical protein	0.0211082	0	0.258574	0.105525	0.476881	0.0631723	0.0472627	0.0839518	6.31932	4.02769	9.83847	0.00271587	0.279944	3	0.329651	0.173726	2.38544	0.0317766	0.0243554	0.0410635	7.22743	4.60972	11.4553	0.0205346	0	0.257364	0.104369	0.474627	0.0632606	0.0473817	0.0837715	6.32429	4.01709	9.93644
Rv0500	proC	pyrroline-5-carboxylate reductase	Probable pyrroline-5-carboxylate reductase ProC (P5CR) (P5C reductase)	0.308303	5	0.37348	0.191267	3.87275	0.0253209	0.0193667	0.0327827	3.21583	2.09156	4.96271	0.999961	0.309002	5	0.375065	0.194282	3.89006	0.0252735	0.0192173	0.0328113	3.21475	2.06936	5.03658	0.109978	0	0.391253	0.0775685	0.909503	0.0427127	0.0308557	0.0579112	3.09001	1.99018	4.79136
Rv0500A	Rv0500A	hypothetical protein	Conserved protein	0.064359	0	0.174957	0.106705	0.887422	0.0429648	0.0230363	0.0706644	4.52221	1.91853	11.0605	0.017369	0.277706	0	0.332699	0.225897	2.02368	0.0232104	0.0134891	0.0384716	4.6456	1.94229	11.4105	0.0618839	0	0.173746	0.104762	0.887356	0.0434309	0.0247311	0.070853	4.47864	1.87878	10.9651
Rv0500B	Rv0500B	hypothetical protein	Conserved hypothetical protein	0.321727	0	0.449706	0.283189	1.94148	0.034739	0.0173647	0.0714973	3.78496	1.39341	10.165	0.75245	0.31693	1	0.383642	0.208993	2.72111	0.032513	0.0167798	0.060933	3.82623	1.42706	10.165	0.334899	0	0.71969	0.587419	0.808247	0.0423284	0.021465	0.0901814	3.54572	1.35963	9.6093
Rv0501	galE2	UDP-glucose 4-epimerase	Possible UDP-glucose 4-epimerase GalE2 (galactowaldenase) (UDP-galactose 4-epimerase) (uridine diphosphate galactose 4-epimerase) (uridine diphospho-galactose 4-epimerase)	0.305156	5	0.366896	0.173447	3.00845	0.0319469	0.0253733	0.0401493	5.79721	3.8942	8.60392	0.999999	0.304925	5	0.366992	0.174807	3.07751	0.0318883	0.0252293	0.0399623	5.80399	3.91229	8.65091	0.058371	0	0.438753	0.200746	0.850448	0.0548836	0.0413535	0.072062	4.94674	3.39794	7.32332
Rv0502	Rv0502	hypothetical protein	Conserved protein	0.304555	2	0.367345	0.18265	3.30518	0.0279893	0.021472	0.0361141	5.96963	3.91916	9.13732	0.999996	0.303547	2	0.366329	0.181135	3.35927	0.0280611	0.0215995	0.0361141	5.97064	3.91617	9.12688	0.0359932	0	0.410857	0.269493	0.744422	0.0501688	0.0381744	0.0665319	5.13126	3.38092	8.00483
Rv0503c	cmaA2	cyclopropane-fatty-acyl-phospholipid synthase	Cyclopropane-fatty-acyl-phospholipid synthase 2 CmaA2 (cyclopropane fatty acid synthase) (CFA synthase) (cyclopropane mycolic acid synthase 2) (mycolic acid trans-cyclopropane synthetase)	0.0372566	0	0.181152	0.0450982	0.600445	0.0500208	0.0213683	0.0717833	4.43621	2.62571	7.50163	0.0418813	0.28337	5	0.339174	0.203147	2.86298	0.0211411	0.0155279	0.0286883	5.39884	3.24822	9.20815	0.0272047	0	0.177277	0.0414267	0.601364	0.0519929	0.0363763	0.0721556	4.40363	2.65907	7.29238
Rv0504c	Rv0504c	hypothetical protein	Conserved protein	0.102985	0	0.451967	0.17081	0.784627	0.0450901	0.0280713	0.0690669	2.93338	1.71324	4.92477	0.0265438	0.308153	1	0.375031	0.192639	2.6235	0.0279507	0.0194185	0.0404567	3.24682	1.87176	5.65909	0.0971352	0	0.456368	0.172383	0.79425	0.0456891	0.0299307	0.068968	2.94202	1.75527	4.99696
Rv0505c	serB1	phosphoserine phosphatase	Possible phosphoserine phosphatase SerB1 (PSP) (O-phosphoserine phosphohydrolase) (pspase)	0.286064	5	0.352984	0.184108	3.76143	0.0225435	0.016421	0.0438995	7.46914	4.6402	12.2037	0.943922	0.296751	6	0.358573	0.187523	3.92298	0.021709	0.0164029	0.0285027	7.53341	4.65053	12.405	0.10704	13	0.266694	0.0617119	2.59521	0.0423628	0.03127	0.0566006	6.83428	4.35778	11.1807
Rv0506	mmpS2	hypothetical protein	Probable conserved membrane protein MmpS2	0.30284	3	0.368613	0.193828	3.53019	0.0288806	0.0187379	0.043223	2.81125	1.60121	4.94371	0.998478	0.303034	3	0.367706	0.193367	3.55645	0.0288001	0.0189731	0.0431793	2.81714	1.60139	4.96096	0.0339531	0	0.430407	0.317716	0.529002	0.0510363	0.0315399	0.0767306	2.55107	1.47881	4.46653
Rv0507	mmpL2	transmembrane transport protein MmpL2	Probable conserved transmembrane transport protein MmpL2	0.318985	22	0.386482	0.148023	3.39703	0.0350704	0.0303064	0.0407724	3.5078	2.81278	4.39912	1	0.31977	22	0.387835	0.148835	3.40564	0.0349947	0.0301595	0.0406144	3.50326	2.81283	4.3421	0.0870911	0	0.581342	0.205492	0.903994	0.0534092	0.0442689	0.0636978	3.05672	2.47184	3.82158
Rv0508	Rv0508	hypothetical protein	Conserved hypothetical protein	0.274119	0	0.396459	0.227491	2.65012	0.027669	0.0163798	0.0533181	3.45298	1.64909	6.96761	0.749246	0.306761	1	0.37449	0.213627	3.70672	0.0249334	0.0158642	0.0389746	3.55089	1.67929	7.42949	0.177351	0	0.471122	0.197677	1.4633	0.0375116	0.0220679	0.0622898	3.16803	1.54697	6.64514
Rv0509	hemA	glutamyl-tRNA reductase	Probable glutamyl-tRNA reductase HemA (GLUTR)	0.272842	4	0.336855	0.178175	3.36741	0.0276421	0.0211861	0.054709	5.50171	3.72298	8.01473	0.954281	0.285656	5	0.342181	0.180023	3.62648	0.0266854	0.0211042	0.0335319	5.49854	3.73844	8.06411	0.0141453	0	0.255342	0.112227	0.618706	0.0554752	0.0433828	0.0700612	4.87334	3.36273	7.13698
Rv0510	hemC	porphobilinogen deaminase	Probable porphobilinogen deaminase HemC (PBG) (hydroxymethylbilane synthase) (HMBS) (pre-uroporphyrinogen synthase)	0.302636	2	0.372392	0.202743	2.73483	0.0193219	0.0142554	0.0260018	5.19548	3.21979	8.85657	0.988354	0.306042	2	0.372185	0.206311	2.79782	0.0191915	0.0144245	0.0254849	5.16568	3.1984	8.68771	0.0243653	0	0.390377	0.244532	0.541331	0.0372061	0.0261616	0.0515735	4.57552	2.8034	7.64214
Rv0511	hemD	uroporphyrin-III C-methyltransferase	Probable uroporphyrin-III C-methyltransferase HemD (uroporphyrinogen III methylase) (urogen III methylase) (SUMT) (urogen III methylase) (UROM)	0.304617	12	0.370658	0.190116	3.77715	0.0203554	0.0161809	0.0254332	4.61769	3.25728	6.59696	1	0.305077	12	0.37182	0.189983	3.82035	0.0203353	0.0162404	0.0253258	4.64098	3.26445	6.69362	0.0404282	0	0.376286	0.116362	0.703419	0.0419656	0.0317752	0.054611	4.20408	3.05252	5.91977
Rv0512	hemB	delta-aminolevulinic acid dehydratase	Probable delta-aminolevulinic acid dehydratase HemB (porphobilinogen synthase) (ALAD) (ALADH)	0.073231	0	0.420283	0.259759	0.829781	0.0487925	0.0300089	0.0667828	4.67916	3.12708	7.11137	0.0400631	0.302249	5	0.363973	0.179366	3.31228	0.0284347	0.0221575	0.0366677	5.13961	3.48407	7.64459	0.0635351	0	0.4216	0.259318	0.823065	0.0498844	0.0364376	0.0669157	4.66513	3.14748	7.11119
Rv0513	Rv0513	transmembrane protein	Possible conserved transmembrane protein	0.0666236	0	0.31322	0.123561	0.799565	0.0389466	0.0214274	0.0596703	3.84504	2.14252	6.93787	0.0489897	0.296763	1	0.354912	0.211503	2.55715	0.0217812	0.0150312	0.0317658	4.02848	2.18036	7.55841	0.0552656	0	0.310342	0.117364	0.839115	0.0402047	0.0261027	0.0599493	3.83702	2.14117	6.88507
Rv0514	Rv0514	transmembrane protein	Possible transmembrane protein	0.227429	0	0.382222	0.22619	1.71019	0.0449968	0.028054	0.0815055	5.8262	3.16757	11.1935	0.742694	0.295239	1	0.352313	0.174073	2.57737	0.0402865	0.0270243	0.0583234	5.96017	3.23734	11.4616	0.0315348	0	0.485083	0.447468	0.527776	0.0613918	0.0381414	0.0940704	5.37628	2.9271	10.1789
Rv0515	Rv0515	hypothetical protein	Conserved 13E12 repeat family protein	0.342773	0	0.455832	0.360744	0.580729	0.0537117	0.0213223	0.132966	3.242	0.919539	10.5615	0.5	0.342378	0	0.45285	0.28811	0.698062	0.0556485	0.0224307	0.138647	3.22123	0.936653	10.8366	0.350062	0	0.461052	0.434465	0.502671	0.0515588	0.0204836	0.133975	3.28089	0.932103	10.7083
Rv0516c	Rv0516c	hypothetical protein	Possible anti-anti-sigma factor	0.303538	5	0.370596	0.187341	4.575	0.0340442	0.0240968	0.0480742	4.66783	2.75719	7.9963	0.999939	0.303121	5	0.370557	0.190718	4.60225	0.0341036	0.0240904	0.048553	4.66811	2.74241	8.03585	0.104269	0	0.488003	0.286946	0.782506	0.0528107	0.0352184	0.0775076	4.05254	2.40645	6.89133
Rv0517	Rv0517	membrane acyltransferase	Possible membrane acyltransferase	0.318076	7	0.391751	0.184681	3.85112	0.0268753	0.0213582	0.0334505	6.01034	4.14219	8.83844	1	0.317782	7	0.390923	0.182203	3.83297	0.0269711	0.0214232	0.0337061	6.01895	4.16202	8.88637	0.0441469	0	0.53204	0.356251	0.695938	0.0455075	0.0342696	0.0597913	5.2547	3.68784	7.64717
Rv0518	Rv0518	hypothetical protein	Possible exported protein	0.312106	5	0.382998	0.1968	4.08799	0.0267074	0.0191934	0.036071	3.66589	2.32122	5.99447	1	0.311761	5	0.382545	0.19571	4.05125	0.0267846	0.0192124	0.0362992	3.68481	2.31083	5.97822	0.146889	0	0.547634	0.300459	0.870474	0.0416026	0.0286741	0.0600717	3.31622	2.12867	5.30849
Rv0519c	Rv0519c	hypothetical protein	Possible conserved membrane protein	0.206278	0	0.333316	0.196559	1.52466	0.0280111	0.0168059	0.0591796	4.41646	2.71779	7.36939	0.665907	0.295548	1	0.355236	0.193042	2.53223	0.0220547	0.0164521	0.0293325	4.5621	2.79553	7.49224	0.0265481	0	0.295978	0.153661	0.570607	0.0457647	0.0320852	0.064395	4.0553	2.56107	6.45575
Rv0520	Rv0520	hypothetical protein	Possible methyltransferase/methylase (fragment)	0.243586	0	0.335238	0.199815	2.81755	0.0375773	0.0234067	0.0750374	5.19888	2.83997	9.87552	0.862242	0.280256	1	0.334685	0.18826	3.81117	0.0347191	0.0231185	0.0509793	5.30524	2.85611	9.95477	0.0185608	0	0.33768	0.233334	0.400785	0.060516	0.0371925	0.0952546	4.64872	2.40745	9.18067
Rv0521	Rv0521	hypothetical protein	Possible methyltransferase/methylase (fragment)	0.293762	0	0.434053	0.242919	2.35644	0.034189	0.0210797	0.0580855	6.66791	3.34375	13.3819	0.82831	0.321873	0	0.3965	0.194513	3.11881	0.0324572	0.0210067	0.0491877	6.73019	3.36362	13.6852	0.176724	0	0.680802	0.622372	0.758635	0.0434842	0.0249714	0.0682042	6.05334	3.13121	12.0873
Rv0522	gabP	GABA permease	Probable GABA permease GabP (4-amino butyrate transport carrier) (GAMA-aminobutyrate permease)	0.316864	7	0.390106	0.193112	4.23546	0.0231216	0.0182737	0.0290345	3.26242	2.26847	4.7091	1	0.315987	7	0.388855	0.194002	4.34071	0.0231854	0.018314	0.029184	3.27504	2.26783	4.70917	0.0811847	0	0.446292	0.0920296	0.757117	0.0403772	0.0301248	0.0546903	3.01391	2.08533	4.40195
Rv0523c	Rv0523c	hypothetical protein	Conserved protein	0.108794	0	0.35316	0.10638	0.723185	0.0521802	0.0322386	0.0821904	3.96308	2.20158	7.28903	0.0146608	0.298242	4	0.357147	0.181293	3.44084	0.0319856	0.0212203	0.0469503	4.32478	2.40285	7.79871	0.103463	0	0.352056	0.103427	0.713016	0.052627	0.0334769	0.081888	3.94621	2.23405	7.1261
Rv0524	hemL	glutamate-1-semialdehyde aminotransferase	Probable glutamate-1-semialdehyde 2,1-aminomutase HemL (GSA) (glutamate-1-semialdehyde aminotransferase) (GSA-at)	0.071487	0	0.241992	0.104606	1.13051	0.0598936	0.0470596	0.0753922	4.82222	3.45867	6.87777	0.00111462	0.285842	6	0.341065	0.165271	3.20316	0.0298338	0.0239266	0.0371697	5.25726	3.70212	7.37099	0.0717989	0	0.241386	0.102647	1.13103	0.0598906	0.0471574	0.0757045	4.83962	3.45867	6.84519
Rv0525	Rv0525	hypothetical protein	Conserved protein	0.111243	0	0.349772	0.26787	0.78989	0.0393827	0.0199813	0.0702094	6.33391	3.55839	11.7106	0.359466	0.290744	2	0.347206	0.192716	3.05652	0.0258392	0.0183967	0.0355475	6.91674	3.93891	12.5551	0.0102077	0	0.347793	0.290451	0.416744	0.0498297	0.0327775	0.0724251	6.0468	3.55175	10.9016
Rv0526	Rv0526	thioredoxin protein	Possible thioredoxin protein (thiol-disulfide interchange protein)	0.303991	1	0.370652	0.201126	3.68696	0.0243725	0.0174682	0.034077	5.83153	3.32348	10.384	0.99906	0.304274	1	0.370909	0.204469	3.77956	0.0243654	0.0175518	0.033852	5.83953	3.32481	10.2632	0.0350784	0	0.40875	0.196562	0.563314	0.044236	0.0303785	0.062972	5.12114	3.01673	9.03023
Rv0527	ccdA	cytochrome C-type biogenesis protein CcdA	Possible cytochrome C-type biogenesis protein CcdA	0.00475483	0	0.241152	0.184105	0.305208	0.050928	0.0357286	0.0706323	3.48475	2.03275	5.75684	0.000318186	0.281889	2	0.336143	0.201641	2.52216	0.0222993	0.0161968	0.03046	3.47332	2.09253	5.70582	0.00467182	0	0.24159	0.184202	0.309204	0.0509392	0.0358998	0.0708195	3.48426	2.04555	5.76502
Rv0528	Rv0528	transmembrane protein	Probable conserved transmembrane protein	0.311018	4	0.377862	0.191424	2.61641	0.0206032	0.0160019	0.0262852	3.90288	2.78144	5.57247	0.999981	0.311427	4	0.378317	0.195029	2.62555	0.0205819	0.016002	0.0261096	3.90205	2.78346	5.55439	0.0216583	0	0.394921	0.280293	0.575363	0.0436609	0.0330458	0.0560304	3.48607	2.46852	4.96316
Rv0529	ccsA	cytochrome C-type biogenesis protein CcsA	Possible cytochrome C-type biogenesis protein CcsA	0.0196235	0	0.277885	0.181009	0.382945	0.0560692	0.0266055	0.0778499	4.93599	3.19085	7.78934	0.0521107	0.282471	2	0.339838	0.190576	2.25923	0.0266647	0.0201288	0.0348824	5.10954	3.26852	8.02706	0.004994	0	0.274969	0.176754	0.360113	0.0583265	0.0434978	0.0779862	4.91987	3.1909	7.74977
Rv0530	Rv0530	hypothetical protein	Conserved protein	0.302912	4	0.366201	0.17127	3.51522	0.030709	0.02422	0.0389458	6.10434	4.28214	8.78529	1	0.303275	3	0.366505	0.172913	3.56846	0.030671	0.0242358	0.0387531	6.09	4.22399	8.88269	0.0279005	0	0.449246	0.31171	0.629262	0.0530781	0.0404513	0.0693996	5.41202	3.77217	8.02403
Rv0531	Rv0531	hypothetical protein	Possible conserved membrane protein	0.0125905	0	0.243286	0.175701	0.320717	0.0457555	0.027643	0.0756029	4.14034	1.99539	8.48833	0.00221001	0.274947	1	0.331837	0.207202	3.64625	0.0250077	0.0160838	0.0389476	4.69795	2.17289	10.5661	0.011463	0	0.243728	0.175536	0.318472	0.0457802	0.0276982	0.0754485	4.14145	2.00522	8.61752
Rv0532	PE_PGRS6	PE-PGRS family protein	PE-PGRS family protein PE_PGRS6	0.333816	4	0.429968	0.191828	2.41137	0.0267195	0.0192536	0.0358742	2.77038	1.69949	4.47116	0.999835	0.334973	4	0.431681	0.198173	2.4605	0.0266228	0.0191514	0.0362325	2.75754	1.70064	4.46925	0.263063	0	0.492994	0.176863	1.18824	0.0392067	0.026714	0.0551996	2.62864	1.5845	4.36138
Rv0533c	fabH	3-oxoacyl-ACP synthase	3-oxoacyl-[acyl-carrier-protein] synthase III FabH (beta-ketoacyl-ACP synthase III) (KAS III)	0.273367	2	0.34034	0.18793	3.11445	0.0288558	0.020828	0.057615	4.59129	3.0273	7.0178	0.923069	0.291544	7	0.349941	0.189918	3.62204	0.0273638	0.020667	0.0359974	4.61229	3.03876	7.01816	0.0612894	0	0.245682	0.0445849	0.84167	0.053863	0.0394884	0.070844	4.32466	2.90009	6.62867
Rv0534c	menA	1,4-dihydroxy-2-naphthoate octaprenyltransferase	1,4-dihydroxy-2-naphthoate octaprenyltransferase MenA (DHNA-octaprenyltransferase)	0.291044	3	0.346108	0.189508	3.18995	0.0269491	0.0202124	0.0361298	6.56063	4.09978	10.667	0.996256	0.291984	3	0.346138	0.190343	3.25947	0.0268784	0.0202252	0.0354785	6.57152	4.1173	10.6894	0.0108409	0	0.337885	0.166823	0.494117	0.0516982	0.0375739	0.06976	6.13228	3.90808	10.1205
Rv0535	pnp	5'-methylthioadenosine phosphorylase	Probable 5'-methylthioadenosine phosphorylase Pnp (MTA phosphorylase)	0.0127708	0	0.269193	0.180079	0.442605	0.0589484	0.0420931	0.0807524	5.21098	3.30836	8.52607	0.00664473	0.277643	3	0.328937	0.181483	2.19153	0.0285371	0.0213039	0.0382217	5.82644	3.65871	9.58315	0.0106702	0	0.268986	0.178254	0.438786	0.0590837	0.0429347	0.0807524	5.22505	3.30681	8.54659
Rv0536	galE3	UDP-glucose 4-epimerase	Probable UDP-glucose 4-epimerase GalE3 (galactowaldenase) (UDP-galactose 4-epimerase) (uridine diphosphate galactose 4-epimerase) (uridine diphospho-galactose 4-epimerase)	0.0657572	0	0.266501	0.159898	0.648432	0.0549021	0.0256682	0.0801323	3.31666	2.24566	5.02672	0.182621	0.278966	3	0.335019	0.179999	2.24465	0.0296138	0.0226396	0.0381401	3.60189	2.44539	5.33819	0.0183004	0	0.253291	0.138544	0.617814	0.0628734	0.0480762	0.0816806	3.25177	2.20833	4.8224
Rv0537c	Rv0537c	hypothetical protein	Probable integral membrane protein	0.303672	11	0.366849	0.172016	3.43979	0.029722	0.0241895	0.0370184	4.60392	3.33768	6.53222	1	0.303886	11	0.367221	0.173359	3.49076	0.0297434	0.0241767	0.0369193	4.59207	3.31815	6.47405	0.0381889	0	0.403141	0.12983	0.603476	0.0538099	0.0416579	0.0680437	4.21303	3.0585	5.88248
Rv0538	Rv0538	hypothetical protein	Possible conserved membrane protein	0.320719	7	0.398607	0.180982	4.08103	0.0238653	0.019187	0.0296741	4.35314	3.13224	6.17934	1	0.320867	7	0.398852	0.181342	4.02432	0.0238793	0.0191371	0.029537	4.35568	3.10437	6.16447	0.111076	0	0.528521	0.185213	0.903519	0.0389432	0.0291329	0.0518009	4.07249	2.90639	5.76103
Rv0539	Rv0539	dolichyl-phosphate sugar synthase	Probable dolichyl-phosphate sugar synthase (dolichol-phosphate sugar synthetase) (dolichol-phosphate sugar transferase) (sugar phosphoryldolichol synthase)	0.0234714	0	0.172603	0.0726756	0.488697	0.0556585	0.0383631	0.0778211	4.04116	2.4047	6.98285	0.0020175	0.27157	2	0.321406	0.194023	1.88065	0.0244805	0.0175026	0.0345418	4.242	2.45917	7.66858	0.0232103	0	0.172135	0.072966	0.491184	0.0557228	0.0386373	0.0778993	4.05679	2.41561	7.04952
Rv0540	Rv0540	hypothetical protein	Conserved hypothetical protein	0.0321659	0	0.257137	0.159762	0.629699	0.0472001	0.0247823	0.067354	3.78674	2.22872	6.43961	0.0351621	0.281325	2	0.336558	0.202043	3.21579	0.0229079	0.0159814	0.031608	4.07326	2.37294	7.09729	0.0233624	0	0.255281	0.15734	0.644698	0.0484439	0.0339003	0.0673535	3.78051	2.214	6.41168
Rv0541c	Rv0541c	hypothetical protein	Probable conserved integral membrane protein	0.297842	3	0.357477	0.178899	3.29208	0.0287771	0.0227914	0.0360332	5.99151	4.2153	8.72958	0.999998	0.2978	3	0.357226	0.176999	3.24618	0.0287708	0.0229147	0.0358518	5.96686	4.18526	8.65809	0.0175563	0	0.386528	0.125575	0.563835	0.0515646	0.0394817	0.0661079	5.4293	3.83263	7.71652
Rv0542c	menE	O-succinylbenzoic acid--CoA ligase	Possible O-succinylbenzoic acid--CoA ligase MenE (OSB-CoA synthetase) (O-succinylbenzoate-CoA synthase)	0.274493	2	0.341604	0.180334	3.13737	0.0236971	0.0177016	0.0482806	4.33978	2.85395	6.80321	0.94813	0.288071	2	0.346892	0.178815	3.48068	0.0227948	0.0175958	0.0295659	4.36788	2.86624	6.82062	0.0258464	0	0.260634	0.152884	0.438209	0.0477687	0.0357508	0.0623642	3.88674	2.54059	5.96197
Rv0543c	Rv0543c	hypothetical protein	Conserved protein	0.266545	0	0.396141	0.219912	2.10488	0.026984	0.016172	0.0483916	6.62478	3.0377	14.4334	0.820166	0.309203	0	0.3756	0.190864	2.80002	0.0249928	0.0158271	0.0389297	6.84638	3.27586	15.4152	0.09705	0	0.525445	0.218953	0.628246	0.0375758	0.0227004	0.0611079	5.89232	2.76747	13.1254
Rv0544c	Rv0544c	transmembrane protein	Possible conserved transmembrane protein	0.325179	2	0.405045	0.181502	3.23731	0.0400363	0.0262597	0.0607213	3.20238	1.74786	5.58316	0.999895	0.325649	2	0.40522	0.181548	3.24443	0.0401033	0.0261879	0.0603148	3.19453	1.73557	5.76919	0.284363	0	0.734644	0.521831	1.01917	0.0504459	0.0295178	0.0821641	3.07836	1.74988	5.51976
Rv0545c	pitA	inorganic phosphate transporter	Probable low-affinity inorganic phosphate transporter integral membrane protein PitA	0.014048	0	0.258155	0.0954567	0.539889	0.0542123	0.0415842	0.0692364	6.53383	4.24347	10.0564	0.00132432	0.28661	2	0.344733	0.186765	3.02416	0.0255718	0.0199966	0.0324748	7.14018	4.67258	11.1942	0.0143425	0	0.258624	0.0961934	0.545546	0.0542024	0.0415838	0.0700074	6.5329	4.25414	10.0385
Rv0546c	Rv0546c	hypothetical protein	Conserved protein	0.279035	0	0.343221	0.187594	2.83969	0.0370522	0.0252002	0.0557531	4.06869	2.28208	7.40254	0.972357	0.286772	1	0.342361	0.1895	3.03532	0.0364487	0.0251875	0.0524753	4.09209	2.28714	7.49427	0.0114453	0	0.382623	0.354532	0.400107	0.0617182	0.0401118	0.0935208	3.57628	2.03107	6.3936
Rv0547c	Rv0547c	short-chain dehydrogenase	Possible oxidoreductase	0.30459	5	0.369359	0.17656	3.39652	0.0314254	0.023992	0.0411835	5.60165	3.70181	8.47621	1	0.305238	5	0.3694	0.176447	3.40582	0.0314284	0.0239944	0.0410343	5.62173	3.74301	8.54691	0.0306746	0	0.439378	0.239406	0.635329	0.0553033	0.0403235	0.07586	5.01735	3.36236	7.49784
Rv0548c	menB	naphthoate synthase	Naphthoate synthase MenB (dihydroxynaphthoic acid synthetase) (DHNA synthetase)	0.0267436	0	0.25657	0.114416	0.357059	0.0366607	0.0162383	0.0534066	5.13761	3.00867	8.90258	0.0509641	0.299257	0	0.361795	0.219071	2.94179	0.0162267	0.0117496	0.02216	6.12939	3.46198	11.0131	0.011986	0	0.252708	0.106989	0.351724	0.0383343	0.0265901	0.0537857	5.11311	3.00185	8.85275
Rv0549c	Rv0549c	hypothetical protein	Possible toxin VapC3	0.116329	0	0.349441	0.205	0.827464	0.0413897	0.0219744	0.070447	5.18722	2.79742	9.9199	0.305326	0.289764	1	0.347027	0.199038	2.76986	0.0288563	0.019527	0.0421078	5.48578	2.90723	10.5619	0.0406731	0	0.354228	0.198338	0.498967	0.0484795	0.0311253	0.0724666	5.02565	2.76742	9.45582
Rv0550c	Rv0550c	hypothetical protein	Possible antitoxin VapB3	0.159119	0	0.306258	0.15501	0.965692	0.0325588	0.0161074	0.0628191	3.12316	1.46215	7.06729	0.363363	0.287458	1	0.346518	0.226659	3.06422	0.0234925	0.0146568	0.0371959	3.32768	1.49983	7.46798	0.0896622	0	0.280771	0.117691	0.644984	0.0393182	0.0231744	0.0663173	3.01749	1.4163	6.77226
Rv0551c	fadD8	acyl-CoA synthetase	Probable fatty-acid-CoA ligase FadD8 (fatty-acid-CoA synthetase) (fatty-acid-CoA synthase)	0.310239	9	0.379935	0.172192	3.45721	0.0290079	0.0232864	0.0355022	5.57764	4.02255	7.65245	1	0.309885	8	0.379558	0.172798	3.50154	0.0290026	0.0233186	0.0354186	5.59043	4.03625	7.71294	0.0213183	0	0.430231	0.319126	0.546835	0.0551974	0.0432572	0.0697763	4.76479	3.44111	6.62831
Rv0552	Rv0552	hypothetical protein	Conserved protein	0.30157	7	0.362819	0.177498	2.99758	0.0243386	0.0194305	0.0299404	5.28741	3.81691	7.5932	1	0.301198	7	0.362825	0.179796	2.92246	0.0244124	0.0195492	0.0303538	5.26196	3.73363	7.51758	0.040167	0	0.363223	0.104236	0.682448	0.0469558	0.0367503	0.060233	4.70964	3.34242	6.67488
Rv0553	menC	O-succinylbenzoate synthase	Probable muconate cycloisomerase MenC (cis,cis-muconate lactonizing enzyme) (MLE)	0.316394	3	0.387812	0.199417	3.70841	0.0225718	0.0172045	0.0297345	4.94776	3.12839	7.69537	0.999939	0.316057	3	0.387116	0.201423	3.63485	0.0226091	0.0172045	0.0297381	4.95692	3.16774	7.71821	0.0476926	0	0.50277	0.261405	0.633663	0.0386448	0.0280143	0.0525981	4.49572	2.94273	7.11854
Rv0554	bpoC	bromide peroxidase	Possible peroxidase BpoC (non-haem peroxidase)	0.316616	2	0.392508	0.219797	3.01296	0.0172209	0.012167	0.0242465	4.55834	2.62077	7.9403	0.993176	0.318989	2	0.392759	0.218402	3.02192	0.017121	0.0122447	0.0235652	4.54118	2.62134	8.06999	0.0503128	0	0.431968	0.249263	0.662739	0.0346435	0.0228133	0.0510721	4.18561	2.42744	7.18272
Rv0555	menD	2-succinyl-5-enolpyruvyl-6-hydroxy-3- cyclohexene-1-carboxylate synthase	Probable bifunctional menaquinone biosynthesis protein MenD : 2-succinyl-6-hydroxy-2,4-cyclohexadiene-1-carboxylate synthase (SHCHC synthase) + 2-oxoglutarate decarboxylase (alpha- ketoglutarate decarboxylase) (KDC)	0.0230415	0	0.172949	0.051746	0.576501	0.0475403	0.0370112	0.0608223	4.58276	3.14232	6.70779	0.00665869	0.283117	8	0.336987	0.183183	2.54052	0.02016	0.016037	0.0251742	5.06252	3.4481	7.4301	0.0218622	0	0.17146	0.0508223	0.581673	0.0478516	0.0374025	0.0608562	4.57873	3.14392	6.71941
Rv0556	Rv0556	transmembrane protein	Probable conserved transmembrane protein	0.322553	1	0.398876	0.214469	4.05468	0.02178	0.014895	0.0316391	3.8406	2.15573	7.11937	0.998819	0.322655	1	0.398946	0.213278	4.12663	0.021764	0.0149178	0.0316014	3.83621	2.14987	7.13413	0.230148	0	0.554904	0.214036	0.996482	0.0332198	0.0208354	0.0521703	3.65086	2.0304	6.74199
Rv0557	pimB	mannosyltransferase	Mannosyltransferase MgtA	0.311234	3	0.379406	0.187908	3.69781	0.0260325	0.0200399	0.0333362	4.77914	3.10892	7.25772	1	0.311285	3	0.379372	0.189202	3.61188	0.026064	0.0202048	0.0334232	4.76995	3.14777	7.20539	0.0669172	0	0.499179	0.24624	0.774642	0.0431967	0.0317126	0.0570582	4.23163	2.89843	6.25219
Rv0558	ubiE	ubiquinone/menaquinone biosynthesis methyltransferase	Probable ubiquinone/menaquinone biosynthesis methyltransferase MenH (2-heptaprenyl-1,4-naphthoquinone methyltransferase)	0.319152	3	0.389745	0.204834	3.89426	0.0215507	0.0154322	0.0300139	4.48453	2.63768	7.6694	0.999986	0.319042	3	0.389831	0.207084	3.91334	0.0215028	0.0154306	0.0301069	4.48834	2.64637	7.63406	0.118094	0	0.547857	0.341393	0.806724	0.0358716	0.023686	0.0525956	4.19198	2.56792	7.12431
Rv0559c	Rv0559c	hypothetical protein	Possible conserved secreted protein	0.338562	0	0.503344	0.281222	2.33499	0.037415	0.0233644	0.0628168	3.49997	1.93187	6.3111	0.708156	0.334077	5	0.411426	0.187473	3.39815	0.0346254	0.022919	0.0502161	3.56815	2.01796	6.36279	0.345734	0	0.821394	0.542132	0.929127	0.0449203	0.0268247	0.0708293	3.30318	1.90627	5.87811
Rv0560c	Rv0560c	benzoquinone methyltransferase	Possible benzoquinone methyltransferase (methylase)	0.31272	6	0.382704	0.193286	3.89812	0.0273413	0.0204244	0.0365569	3.22279	2.05864	5.10524	0.999935	0.312328	6	0.381384	0.191584	3.96861	0.0273859	0.020383	0.0366656	3.23079	2.04243	5.09324	0.118316	0	0.51798	0.354596	1.77579	0.04553	0.0307281	0.0649356	2.89791	1.88516	4.56835
Rv0561c	Rv0561c	oxidoreductase	Possible oxidoreductase	0.303452	5	0.365328	0.192003	2.93524	0.0216836	0.0167358	0.0279996	3.40602	2.27986	5.20761	0.999948	0.303561	5	0.366179	0.191826	3.01349	0.0216852	0.0168199	0.027939	3.41166	2.28986	5.17398	0.0550218	0	0.352159	0.0828725	0.781949	0.041779	0.0311965	0.0551787	3.03492	2.06926	4.47184
Rv0562	grcC1	polyprenyl synthetase	Probable polyprenyl-diphosphate synthase GrcC1 (polyprenyl pyrophosphate synthetase)	0.00441493	0	0.196323	0.0851754	0.324869	0.0509896	0.0375441	0.0696236	4.93351	3.06441	7.76894	9.15208e-10	0.28019	1	0.333926	0.20194	2.36496	0.0213191	0.0161273	0.0283668	5.63558	3.55213	9.3136	0.00465174	0	0.196213	0.0848661	0.32419	0.0510439	0.0374818	0.0696236	4.89788	3.06441	7.78021
Rv0563	htpX	heat shock protein HtpX	Probable protease transmembrane protein heat shock protein HtpX	0.289685	5	0.349172	0.182665	3.63135	0.0306842	0.0230294	0.0401862	6.78896	4.36477	10.6829	0.999991	0.289867	5	0.349773	0.186759	3.48265	0.0307384	0.0231086	0.0405053	6.79128	4.36998	10.7114	0.025945	0	0.358109	0.211916	0.618203	0.0578382	0.0429391	0.0767368	5.95491	3.88146	9.18467
Rv0564c	gpsA	NAD(P)H-dependent glycerol-3-phosphate dehydrogenase	Probable glycerol-3-phosphate dehydrogenase [NAD(P)+] GpdA1 (NAD(P)H-dependent glycerol-3-phosphate dehydrogenase) (NAD(P)H-dependent dihydroxyacetone-phosphate reductase)	0.315903	5	0.384109	0.18589	3.12272	0.0294246	0.0228559	0.0379384	6.00449	4.0717	9.14819	0.999225	0.316761	4	0.38482	0.189647	3.14234	0.0293927	0.0229663	0.0377698	6.03175	4.06323	9.20582	0.117929	0	0.430054	0.0739805	1.27018	0.0497401	0.0358947	0.0677485	5.49053	3.68089	8.21386
Rv0565c	Rv0565c	monooxygenase	Probable monooxygenase	0.310939	9	0.37609	0.157469	3.16719	0.0367757	0.0302254	0.0447902	4.97921	3.70172	6.84363	1	0.310986	9	0.375916	0.161225	3.11583	0.0367183	0.0302254	0.0446872	4.9868	3.67101	6.83402	0.0359065	0	0.537411	0.328901	0.711705	0.0587183	0.0442483	0.0742506	4.26317	3.18547	5.8003
Rv0566c	Rv0566c	nucleotide-binding protein	Conserved protein	0.191077	0	0.302688	0.200414	1.14251	0.0370803	0.0200893	0.0860494	6.64988	3.60108	12.4535	0.687368	0.273243	2	0.324369	0.193091	2.08765	0.0288447	0.0197868	0.0418384	6.88191	3.86824	12.7378	0.00985515	0	0.262513	0.148721	0.326635	0.0641524	0.041872	0.0967966	6.22813	3.43292	11.5204
Rv0567	Rv0567	methyltransferase/methylase	Probable methyltransferase/methylase	0.324015	6	0.396511	0.18139	3.99588	0.0307207	0.0238584	0.0391308	5.70028	3.89498	8.47985	1	0.323631	6	0.395979	0.182864	3.91591	0.0307731	0.0239941	0.0392052	5.67688	3.87109	8.46286	0.103586	0	0.638915	0.398406	0.883286	0.0457494	0.0334807	0.0612839	4.95918	3.33248	7.23787
Rv0568	cyp135B1	cytochrome P450 135B1	Possible cytochrome P450 135B1 Cyp135B1	0.314381	7	0.380872	0.171202	3.64764	0.0261064	0.0205863	0.0326004	5.01989	3.44937	7.15355	1	0.314716	7	0.381594	0.175971	3.54992	0.0260266	0.0202998	0.0326368	5.01425	3.49991	7.12417	0.0683027	0	0.492163	0.168066	0.76691	0.04428	0.0333864	0.0578103	4.59945	3.26315	6.63584
Rv0569	Rv0569	hypothetical protein	Conserved protein	0.360528	0	0.501992	0.251013	2.40612	0.0324627	0.019513	0.0575133	5.77635	2.95829	11.9487	0.692883	0.335837	2	0.415521	0.19968	3.39465	0.0302028	0.0188109	0.0467967	5.84808	2.9487	12.0444	0.40809	0	0.76338	0.372149	1.11789	0.0382717	0.0220766	0.0663484	5.57766	2.84376	11.2592
Rv0570	nrdZ	ribonucleoside-diphosphate reductase large subunit NrdZ	Probable ribonucleoside-diphosphate reductase (large subunit) NrdZ (ribonucleotide reductase)	0.310225	11	0.377016	0.163594	3.6274	0.0325957	0.0273081	0.0387747	4.74153	3.62659	6.22357	1	0.311079	11	0.378027	0.165249	3.61612	0.0325503	0.0273448	0.0386612	4.74521	3.63361	6.18381	0.0663431	0	0.457875	0.181917	0.890838	0.0542776	0.0437358	0.0661033	4.23019	3.25021	5.52286
Rv0571c	Rv0571c	hypothetical protein	Conserved protein	0.33538	7	0.416362	0.194337	4.45294	0.0218763	0.0172133	0.0272809	3.72657	2.61917	5.41711	1	0.334578	7	0.415692	0.193582	4.44083	0.0219082	0.0171787	0.0274768	3.71383	2.58849	5.41699	0.396393	0	0.741276	0.20805	1.38781	0.0306666	0.0224194	0.0406825	3.4026	2.38822	4.81489
Rv0572c	Rv0572c	hypothetical protein	Hypothetical protein	0.271354	0	0.372786	0.183883	1.98986	0.038948	0.024242	0.0717699	6.98849	3.58727	14.2651	0.804728	0.303214	2	0.364648	0.181822	2.9647	0.0358159	0.023753	0.0529576	7.15187	3.75705	14.3192	0.129491	0	0.398948	0.101676	0.883447	0.0550931	0.0351205	0.0851359	6.32711	3.38839	12.483
Rv4004	Rv4004	hypothetical protein	NA	0.336145	1	0.418938	0.186475	2.92154	0.0400266	0.0241662	0.0650139	5.06903	2.37687	11.0098	0.978507	0.333507	1	0.411303	0.181466	2.97128	0.0399982	0.024294	0.0654214	5.10253	2.36753	11.0663	0.456545	0	0.912208	0.787442	1.0699	0.0452642	0.0250123	0.0783336	4.67314	2.23125	9.96063
Rv0573c	Rv0573c	nicotinate phosphoribosyltransferase	Nicotinic acid phosphoribosyltransferase PncB2	0.30653	7	0.368743	0.17322	3.87091	0.0248463	0.0198117	0.0313185	5.32929	3.69238	7.70805	1	0.307005	7	0.36978	0.178656	3.88493	0.0247867	0.0196102	0.0310904	5.34811	3.68499	7.76269	0.0297312	0	0.422028	0.150462	0.63809	0.0460418	0.0343606	0.0596576	4.85607	3.40057	6.99308
Rv0574c	Rv0574c	hypothetical protein	Conserved hypothetical protein	0.322279	5	0.3976	0.186155	3.69571	0.0290184	0.0226677	0.0369606	4.60078	3.15218	6.76156	1	0.321544	5	0.396617	0.186037	3.73567	0.0290878	0.0226677	0.0372893	4.59927	3.15115	6.78886	0.101947	0	0.555974	0.177227	0.834682	0.0452124	0.0339662	0.0603435	4.0248	2.84778	5.8121
Rv0575c	Rv0575c	hypothetical protein	Possible oxidoreductase	0.3023	4	0.362622	0.177056	3.17228	0.0308561	0.0241237	0.0388373	5.85541	4.03201	8.49904	0.999954	0.303047	5	0.363547	0.174446	3.21002	0.0307908	0.0240103	0.0388462	5.85166	4.03769	8.56349	0.0413509	0	0.390699	0.26279	0.818653	0.0584277	0.043524	0.0787322	5.22469	3.58287	7.55776
Rv0576	Rv0576	ArsR family transcriptional regulator	Probable transcriptional regulatory protein (possibly ArsR-family)	0.314187	7	0.384578	0.193469	4.15175	0.0214699	0.0169098	0.0273581	3.20668	2.19845	4.70903	1	0.313328	7	0.383062	0.194807	4.14024	0.0215031	0.0168638	0.0276254	3.2058	2.20042	4.70903	0.0517236	0	0.460965	0.0739444	0.703565	0.039265	0.0290281	0.0521486	2.97953	2.04348	4.26858
Rv0577	TB27.3	hypothetical protein	Conserved protein TB27.3	0.332245	2	0.40897	0.181272	3.08419	0.0277197	0.0206927	0.0368913	3.00654	1.97987	4.4966	0.999994	0.331295	2	0.407826	0.18176	3.06074	0.0277978	0.0206303	0.0367293	2.99756	1.96937	4.56635	0.232708	0	0.67779	0.411586	1.26231	0.0396411	0.0275705	0.055495	2.76888	1.81916	4.20038
Rv0578c	PE_PGRS7	PE-PGRS family protein	PE-PGRS family protein PE_PGRS7	0.328255	12	0.414061	0.156654	3.115	0.0260385	0.0219133	0.0305228	4.82273	3.63067	6.51099	1	0.328362	13	0.41527	0.155212	3.18254	0.0260206	0.0219438	0.0306545	4.82284	3.63099	6.44226	0.181623	0	0.527386	0.296733	0.961965	0.0404106	0.0324708	0.0495565	4.4508	3.40797	5.80753
Rv0579	Rv0579	hypothetical protein	Conserved hypothetical protein	0.288689	3	0.349777	0.182374	3.19848	0.0341376	0.0252226	0.0451898	5.34516	3.39303	8.28553	0.998133	0.289314	3	0.350746	0.183441	3.19995	0.0339991	0.0252425	0.0447819	5.37948	3.38882	8.46898	0.0300221	0	0.328422	0.0978031	0.696729	0.0602604	0.0434894	0.0814974	4.59648	2.97968	7.21546
Rv0580c	Rv0580c	hypothetical protein	Conserved protein	0.323098	5	0.399555	0.208889	4.62293	0.0242484	0.0164173	0.0354351	3.8957	2.21136	6.99791	0.999993	0.323558	5	0.400437	0.2074	4.70742	0.024234	0.016427	0.0353416	3.90789	2.2111	6.96425	0.204644	0	0.67735	0.403273	0.867249	0.0361598	0.0223343	0.0553517	3.56626	2.05124	6.45547
Rv0581	Rv0581	hypothetical protein	Possible antitoxin VapB26	0.297042	0	0.394056	0.198732	2.46609	0.0402862	0.0250625	0.0664128	6.94353	3.32248	15.0488	0.921435	0.312265	1	0.37944	0.181437	2.75404	0.039153	0.0243552	0.0608543	6.97105	3.32319	14.6498	0.150606	0	0.645873	0.585394	0.768546	0.0517918	0.0300066	0.0862059	6.16035	3.00797	12.7994
Rv0582	Rv0582	hypothetical protein	Possible toxin VapC26. Contains PIN domain.	0.188189	0	0.356592	0.223941	1.67481	0.039283	0.0229376	0.0750033	4.3242	2.36364	7.96628	0.631312	0.289088	1	0.346932	0.18864	3.60489	0.0320028	0.0215463	0.0456326	4.41681	2.39505	8.04393	0.0148128	0	0.371882	0.243743	0.467526	0.0562805	0.0372327	0.0845259	4.15449	2.38312	7.39157
Rv0583c	lpqN	lipoprotein LpqN	Probable conserved lipoprotein LpqN	0.300779	3	0.364898	0.194142	3.70007	0.0254453	0.0183738	0.0349027	3.71502	2.23091	6.37976	0.998686	0.301258	3	0.364778	0.195127	3.76202	0.0253832	0.0184078	0.0349015	3.70851	2.25639	6.29363	0.0714059	0	0.368907	0.213927	0.930188	0.0469604	0.0323452	0.0665442	3.33213	2.05277	5.42531
Rv0584	Rv0584	hypothetical protein	Possible conserved exported protein	0.319086	23	0.391494	0.152881	3.95267	0.0299483	0.0256399	0.0352756	5.33824	4.19538	6.91934	1	0.319048	23	0.391442	0.152673	3.96397	0.0299329	0.0256848	0.0353622	5.33345	4.20727	6.91723	0.0857592	0	0.538448	0.0745854	0.850823	0.0483303	0.0389424	0.0587521	4.79476	3.78928	6.03901
Rv0585c	Rv0585c	hypothetical protein	Probable conserved integral membrane protein	0.317022	16	0.386089	0.158933	3.97373	0.0254336	0.0212828	0.0304066	3.91743	2.95932	5.14963	1	0.317505	18	0.386895	0.161653	4.01019	0.0254089	0.0212641	0.0303715	3.91997	2.9698	5.19342	0.108683	8	0.496214	0.163432	1.3874	0.0423848	0.0339704	0.0520127	3.55327	2.70634	4.65634
Rv0586	Rv0586	GntR family transcriptional regulator	Probable transcriptional regulatory protein Mce2R (GntR-family)	0.318012	4	0.387329	0.19684	4.0046	0.0256619	0.0189379	0.0350249	3.32266	2.02783	5.35253	0.99947	0.317881	4	0.386933	0.198139	4.07437	0.0256741	0.0188534	0.0347223	3.32999	2.06763	5.39239	0.173816	0	0.554931	0.226702	1.21082	0.0393876	0.0273952	0.0565799	2.90725	1.87125	4.55814
Rv0587	yrbE2A	hypothetical protein	Conserved hypothetical integral membrane protein YrbE2A	0.324077	0	0.457389	0.245869	0.788848	0.0501249	0.0246513	0.104288	4.43145	1.69999	11.129	0.267739	0.335475	0	0.438821	0.196786	0.867197	0.0417679	0.022373	0.079593	4.56352	1.85503	11.848	0.31757	0	0.465284	0.237988	0.924339	0.0537257	0.0257507	0.10883	4.36243	1.7395	10.7065
Rv0588	yrbE2B	hypothetical protein	Conserved hypothetical integral membrane protein YrbE2B	0.338197	2	0.442198	0.185414	1.29256	0.0466249	0.0278585	0.0763132	3.42644	1.6025	7.53654	0.998469	0.33759	2	0.440323	0.185262	1.30657	0.046914	0.0280508	0.0770011	3.42889	1.58837	7.53979	0.338585	0	0.515483	0.42114	0.861053	0.0521808	0.0283789	0.0980019	3.09684	1.40829	6.87607
Rv0589	mce2A	MCE-family protein MCE2A	Mce-family protein Mce2A	0.423566	0	0.569208	0.425651	1.46753	0.0424597	0.0185703	0.087661	4.06495	1.36251	12.0087	0.0675273	0.34155	0	0.448469	0.294783	0.732483	0.0467253	0.0225718	0.0942063	4.20181	1.41932	11.9298	0.42933	0	0.575272	0.429989	1.60448	0.0421541	0.0184164	0.0876583	4.07431	1.37247	12.0664
Rv0590	mce2B	MCE-family protein MCE2B	Mce-family protein Mce2B	0.33836	0	0.440688	0.380398	0.535603	0.0567719	0.0223036	0.144875	3.26321	0.91588	11.5954	0.5	0.343192	0	0.451423	0.336269	0.635018	0.05714	0.0225381	0.143778	3.20622	0.859333	11.6272	0.33616	0	0.438575	0.413558	0.464629	0.056321	0.0220976	0.14506	3.28086	0.937053	12.1891
Rv0590A	Rv0590A	MCE family-like protein	Mce-family related protein	0.336309	0	0.429586	0.390271	0.489934	0.0567598	0.0232428	0.132786	3.22458	0.944349	11.7095	0.5	0.341241	0	0.445908	0.376554	0.554906	0.0582605	0.0242905	0.135614	3.14012	0.832431	11.5581	0.341399	0	0.431005	0.415314	0.449292	0.0555216	0.0226798	0.128638	3.33432	0.938941	11.6188
Rv0591	mce2C	MCE-family protein MCE2C	Mce-family protein Mce2C	0.342215	0	0.467683	0.36111	0.598508	0.0611229	0.0294651	0.122088	2.43253	0.925574	6.60653	0.508738	0.344073	0	0.453606	0.26432	0.710789	0.0565682	0.0279445	0.106276	2.49256	0.936688	6.5847	0.336429	0	0.476482	0.436758	0.545856	0.0661303	0.0317158	0.135183	2.35581	0.865807	6.48946
Rv0592	mce2D	MCE-family protein MCE2D	Mce-family protein Mce2D	0.305091	5	0.368539	0.173238	3.14375	0.027378	0.0219233	0.0335464	4.18665	3.02794	5.87366	0.999999	0.305624	5	0.369433	0.171496	3.17591	0.0273174	0.0218378	0.033729	4.18876	3.01193	5.89689	0.0247255	0	0.425994	0.0810042	0.644027	0.0488031	0.0373193	0.0617575	3.67047	2.60886	5.20517
Rv0593	lprL	MCE-family lipoprotein LprL	Possible Mce-family lipoprotein LprL (Mce-family lipoprotein Mce2E)	0.306601	3	0.373638	0.186205	3.5216	0.024448	0.0191178	0.030961	4.4313	3.00492	6.57365	1	0.306	3	0.372268	0.18605	3.63679	0.0244219	0.0188564	0.0309523	4.42882	3.00062	6.66741	0.02964	0	0.437052	0.210482	0.628842	0.0444541	0.0321811	0.0591801	3.8375	2.61471	5.68548
Rv0594	mce2F	MCE-family protein MCE2F	Mce-family protein Mce2F	0.315415	3	0.384234	0.171087	3.65757	0.0271118	0.021495	0.033467	5.30943	3.81683	7.53893	1	0.315147	3	0.383348	0.174506	3.68288	0.0272313	0.0217246	0.0335551	5.30758	3.75759	7.53035	0.102729	0	0.487307	0.233373	0.948828	0.045425	0.0354046	0.0582278	4.70865	3.39845	6.59167
Rv0595c	Rv0595c	hypothetical protein	Possible toxin VapC4	0.339577	1	0.428346	0.215814	4.3553	0.0203901	0.0130239	0.0307437	5.48393	2.76321	10.8435	0.994926	0.338375	1	0.42608	0.216755	4.43843	0.0203021	0.0129748	0.030771	5.44989	2.73469	10.8568	0.435731	0	0.867147	0.560522	1.13486	0.0266807	0.0152589	0.0446416	5.08739	2.54786	10.2426
Rv0596c	Rv0596c	hypothetical protein	Possible antitoxin VapB4	0.329176	3	0.412013	0.217262	4.39241	0.0257611	0.0158055	0.0418638	3.86234	1.94085	8.11089	0.978139	0.328746	3	0.406768	0.215981	4.56447	0.0256001	0.0157606	0.0403864	3.88038	1.91829	8.15232	0.37018	0	0.693502	0.271088	1.0932	0.0345125	0.0196816	0.0572996	3.40488	1.66121	7.21173
Rv0597c	Rv0597c	hypothetical protein	Conserved hypothetical protein	0.300168	3	0.360047	0.173421	3.18651	0.0272026	0.0210629	0.0350084	5.223	3.51013	7.82777	0.999997	0.300218	3	0.360072	0.178988	3.18169	0.0272237	0.021213	0.0351449	5.2438	3.58596	7.78479	0.0312774	0	0.396896	0.16425	0.611582	0.0485545	0.036389	0.0631282	4.78242	3.25587	7.14746
Rv0598c	Rv0598c	hypothetical protein	Possible toxin VapC27. Contains PIN domain.	0.331146	4	0.409747	0.191481	3.82874	0.0331424	0.0232138	0.0477347	3.5652	2.07718	6.32686	0.999297	0.33145	4	0.410222	0.19316	3.79117	0.0330786	0.0231535	0.048091	3.58915	2.06454	6.33039	0.414217	0	0.873562	0.674711	1.04105	0.0398869	0.0254426	0.0612374	3.40875	1.98896	5.73421
Rv0599c	Rv0599c	hypothetical protein	Possible antitoxin VapB27	0.304737	1	0.370927	0.188139	3.61498	0.0306156	0.0190634	0.0487576	4.29252	2.11182	8.8326	0.998814	0.305401	1	0.371749	0.190594	3.56584	0.0306096	0.0190634	0.0481246	4.30335	2.08227	8.89398	0.232055	0	0.488754	0.187005	1.26623	0.0422062	0.0243881	0.0707737	3.67982	1.85421	8.14656
Rv0600c	Rv0600c	two component sensor kinase	Two component sensor kinase [second part]	0.299973	3	0.360816	0.190217	3.1674	0.0314543	0.022159	0.0444657	4.31759	2.56095	7.35394	0.997136	0.300743	3	0.361241	0.186557	3.24779	0.0313582	0.0220088	0.0443067	4.3194	2.56096	7.43791	0.0410317	0	0.409089	0.099345	0.597287	0.0530844	0.0348259	0.0780265	3.90559	2.3397	6.73215
Rv0601c	Rv0601c	two component sensor kinase	Two component sensor kinase [first part]	0.29284	3	0.350593	0.185309	3.44519	0.0308172	0.0217127	0.0432762	4.0639	2.40341	7.07858	0.999131	0.292895	3	0.351115	0.183182	3.4036	0.030928	0.0218498	0.0435785	4.04301	2.34056	7.01292	0.0382407	0	0.387934	0.216166	0.597711	0.0524913	0.0345904	0.0758163	3.64278	2.15543	6.34746
Rv0602c	tcrA	two component DNA binding transcriptional regulatory protein TCRA	Two component DNA binding transcriptional regulatory protein TcrA	0.316767	4	0.387053	0.193014	3.36543	0.0243077	0.0176667	0.0325111	3.89772	2.4565	6.18312	0.999998	0.316467	4	0.38709	0.192175	3.38468	0.0244082	0.0177349	0.0329057	3.88064	2.4565	6.25083	0.145566	0	0.511655	0.217602	0.89185	0.0406114	0.0276151	0.0576467	3.48005	2.21772	5.51214
Rv0603	Rv0603	hypothetical protein	Possible exported protein	0.203985	0	0.646226	0.393321	0.797005	0.0309582	0.0163808	0.0532091	3.91346	2.09504	7.70547	0.0664423	0.319711	0	0.388445	0.220701	2.45685	0.0220822	0.0139653	0.0352923	4.13791	2.01844	8.59607	0.193018	0	0.668587	0.402855	0.748871	0.0317425	0.0173323	0.0537959	3.90988	2.05887	7.62167
Rv0604	lpqO	lipoprotein lpqo	Probable conserved lipoprotein LpqO	0.307927	3	0.371443	0.18111	3.21657	0.0267253	0.0201811	0.0351649	5.07511	3.3941	7.84729	0.999999	0.307428	3	0.371017	0.182971	3.2565	0.0266825	0.0200957	0.0349901	5.09607	3.34901	8.05044	0.0601477	0	0.459147	0.259907	0.824769	0.0467805	0.034377	0.0635993	4.48153	2.93348	6.85976
Rv0605	Rv0605	resolvase	Possible resolvase	0.346349	0	0.459773	0.389181	0.525914	0.0591973	0.0231044	0.157144	3.23617	0.894651	11.7226	0.5	0.338085	0	0.442556	0.323712	0.591477	0.0567376	0.0227684	0.139893	3.23147	0.904493	11.7048	0.356376	0	0.480904	0.456531	0.501882	0.0615816	0.0246997	0.167982	3.28785	0.919871	11.5381
Rv0606	Rv0606	hypothetical protein	Possible transposase (fragment)	0.331235	0	0.453354	0.385943	0.542719	0.0445305	0.0199221	0.102478	3.47015	1.17014	10.5336	0.430905	0.342872	0	0.451612	0.317478	0.700011	0.0431991	0.0205577	0.0944128	3.5344	1.18137	10.8041	0.322931	0	0.445399	0.416681	0.519844	0.0453479	0.0190385	0.107399	3.45424	1.13152	10.3543
Rv0607	Rv0607	hypothetical protein	Hypothetical protein	0.063668	0	0.210638	0.151435	1.01129	0.0532429	0.0281503	0.0841516	4.28708	2.28993	8.43513	0.0463683	0.277716	1	0.33139	0.202368	3.92898	0.0288674	0.019183	0.0424751	5.03885	2.59319	9.59674	0.0525304	0	0.205487	0.144861	1.01606	0.054945	0.0359147	0.0844103	4.25742	2.23963	8.34099
Rv0608	Rv0608	hypothetical protein	Possible antitoxin VapB28	0.157148	0	0.267855	0.0626664	0.916018	0.0432275	0.022514	0.0783781	6.37349	3.01818	14.4265	0.179719	0.291332	1	0.349477	0.203555	2.50919	0.0298917	0.0188533	0.0469183	7.19647	3.41108	15.8344	0.128052	0	0.248608	0.046676	0.715492	0.0470082	0.0263741	0.0818561	6.19718	2.97422	14.2111
Rv0609	Rv0609	hypothetical protein	Possible toxin VapC28. Contains PIN domain.	0.299628	3	0.366603	0.194493	3.97476	0.0289441	0.0194115	0.0426904	3.80831	2.14843	6.92989	0.999398	0.299092	3	0.36504	0.195397	3.90431	0.0289634	0.019512	0.0426765	3.80538	2.13718	6.96287	0.0861153	0	0.500787	0.293961	0.667132	0.0444746	0.0288434	0.0691724	3.31182	1.88159	5.84969
Rv0609A	Rv0609A	hypothetical protein	Conserved hypothetical protein	0.323713	1	0.402432	0.197949	3.90266	0.0325179	0.0198497	0.0512197	3.44164	1.60616	7.04194	0.992279	0.323067	1	0.398916	0.196903	3.96988	0.0325575	0.0199883	0.0508571	3.45675	1.61603	6.98029	0.30813	0	0.765512	0.643589	0.957939	0.0389961	0.0220053	0.0656337	3.18838	1.55782	6.44852
Rv0610c	Rv0610c	hypothetical protein	Hypothetical protein	0.329274	10	0.409222	0.180616	4.12809	0.0312665	0.0246048	0.0392128	5.62613	3.99863	7.96097	1	0.328946	10	0.408295	0.179448	4.10538	0.0314178	0.0247927	0.0394731	5.62805	3.98857	8.00112	0.222356	0	0.620265	0.203942	1.20746	0.0456124	0.0345445	0.0596165	5.00722	3.51897	7.33407
Rv0611c	Rv0611c	hypothetical protein	Hypothetical protein	0.318539	2	0.388501	0.193155	3.60706	0.0329818	0.0222137	0.0480387	3.77824	2.19676	6.76274	0.999838	0.318539	2	0.389225	0.195064	3.6279	0.0328309	0.0220629	0.0480381	3.77912	2.13674	6.78979	0.190575	0	0.674829	0.483603	0.810132	0.0445065	0.0265594	0.0703497	3.28795	1.8734	5.92368
Rv0612	Rv0612	hypothetical protein	Conserved hypothetical protein	0.316239	6	0.382761	0.184799	3.8574	0.0313616	0.0223924	0.0429767	4.99718	3.04335	8.13552	0.995766	0.317074	6	0.38277	0.185902	3.8348	0.0313066	0.0223924	0.0428266	5.00804	3.11997	8.17695	0.156401	0	0.608072	0.335347	1.37333	0.0454568	0.0301186	0.0655722	4.6963	2.98048	7.68429
Rv0613c	Rv0613c	hypothetical protein	Unknown protein	0.309953	13	0.37281	0.159268	3.42659	0.0272439	0.022912	0.0323045	5.45544	4.23261	7.02179	1	0.309853	13	0.372284	0.162457	3.39137	0.0272524	0.0229797	0.0321642	5.44116	4.18627	7.05298	0.0618899	0	0.501691	0.323929	0.964062	0.0469455	0.0376085	0.0574004	4.81062	3.7315	6.21104
Rv0614	Rv0614	hypothetical protein	Conserved hypothetical protein	0.316226	7	0.390011	0.17204	3.81352	0.0354081	0.0275762	0.0455678	3.69842	2.55616	5.51448	1	0.315806	7	0.38925	0.169575	3.71198	0.0354758	0.0275595	0.0456468	3.69475	2.52423	5.52902	0.151194	0	0.500891	0.182957	1.34529	0.0516474	0.0376746	0.0694957	3.36568	2.32319	4.93544
Rv0615	Rv0615	hypothetical protein	Probable integral membrane protein	0.0906688	0	0.473792	0.368993	0.654999	0.0487418	0.0275757	0.0791807	6.70573	3.33522	14.1542	0.142862	0.296197	0	0.355942	0.195959	2.65608	0.0363094	0.0233216	0.0545719	7.26391	3.53543	15.685	0.0606146	0	0.49742	0.401635	0.549945	0.0513282	0.0311087	0.0810582	6.59116	3.21669	13.9107
Rv0616c	Rv0616c	hypothetical protein	Hypothetical protein	0.0942557	0	0.284543	0.105699	0.739201	0.0635979	0.0356857	0.101451	4.20402	2.16082	8.20204	0.130063	0.270927	1	0.320285	0.177334	2.43736	0.0430227	0.0283858	0.0650566	4.62949	2.45878	8.92774	0.0683712	0	0.280675	0.0967533	0.641925	0.0674308	0.0426214	0.103347	4.15194	2.14413	8.11069
Rv0617	Rv0617	hypothetical protein	Possible toxin VapC29. Contains PIN domain.	0.318677	2	0.391868	0.192246	3.42599	0.0271763	0.0184587	0.0391537	5.33775	2.916	10.4139	0.997495	0.319088	2	0.392196	0.191609	3.47023	0.0270672	0.0183512	0.0391152	5.35034	2.92285	10.2877	0.186408	0	0.658579	0.51052	0.825765	0.0377027	0.0235532	0.0583734	4.71425	2.5474	8.5849
Rv0618	galTa	galactose-1-phosphate uridylyltransferase	Probable galactose-1-phosphate uridylyltransferase GalTa [first part]	0.297632	8	0.358	0.186565	3.67636	0.0301976	0.0222242	0.041113	3.7357	2.27267	6.17816	0.999903	0.297665	8	0.357695	0.187005	3.66417	0.0301874	0.022104	0.041325	3.7263	2.27088	6.17195	0.0497294	0	0.424959	0.262924	0.622519	0.052962	0.0360877	0.077159	3.54403	2.20902	5.72495
Rv0620	galK	galactokinase	Probable galactokinase GalK (galactose kinase)	0.301187	4	0.361119	0.167048	2.87151	0.0386767	0.0309906	0.0480793	2.86498	2.04205	3.91273	0.999684	0.301209	3	0.360593	0.168645	2.86318	0.0387261	0.0311923	0.0480973	2.86621	2.06358	3.96576	0.0125474	0	0.472992	0.370563	0.563425	0.0637108	0.0489259	0.0808686	2.64903	1.94031	3.63322
Rv0621	Rv0621	hypothetical protein	Possible membrane protein	0.312603	5	0.381109	0.181564	3.37083	0.0260144	0.0200421	0.033758	5.86612	3.80997	9.14138	1	0.313233	5	0.381647	0.186898	3.35889	0.0259624	0.0198618	0.0336661	5.85199	3.84078	9.04349	0.0915011	0	0.544988	0.253441	0.814435	0.0415347	0.0300205	0.056289	5.33279	3.58948	8.15676
Rv0622	Rv0622	hypothetical protein	Possible membrane protein	0.314582	4	0.382088	0.182109	3.67893	0.0288279	0.0220494	0.038249	5.97518	3.94874	9.38214	1	0.314444	4	0.382205	0.181549	3.57034	0.0287596	0.021995	0.0374817	5.97942	3.90641	9.37203	0.0739771	0	0.544338	0.178132	0.809041	0.0446309	0.0326688	0.0606656	5.32359	3.50936	8.1448
Rv0623	Rv0623	hypothetical protein	Possible antitoxin VapB30	0.278042	0	0.38279	0.203362	2.3824	0.0330732	0.0198432	0.059901	3.62753	1.78636	7.14956	0.76987	0.30495	2	0.370086	0.20151	3.26058	0.03049	0.0194843	0.0455784	3.64323	1.75346	7.25736	0.182738	0	0.432354	0.181483	0.810498	0.0438467	0.0263027	0.0690685	3.43255	1.76326	6.80528
Rv0624	Rv0624	hypothetical protein	Possible toxin VapC30. Contains PIN domain.	0.304882	3	0.367457	0.175793	3.20413	0.0422408	0.0291583	0.0593336	6.6616	3.78728	11.4678	0.998372	0.30497	3	0.366703	0.175393	3.19079	0.0423132	0.0295127	0.0597454	6.67356	3.85531	11.7172	0.139936	0	0.514135	0.0797177	1.63414	0.059478	0.0387976	0.0880094	6.06541	3.63277	10.7682
Rv0625c	Rv0625c	transmembrane protein	Probable conserved transmembrane protein	0.284083	0	0.386239	0.202428	2.05804	0.0301491	0.0195405	0.0549859	4.10783	2.3486	7.13509	0.82269	0.316563	2	0.394015	0.201815	2.51087	0.0278335	0.0192272	0.0398478	4.16262	2.40651	7.24004	0.134997	0	0.358768	0.175269	1.098	0.0443946	0.0294417	0.0655318	3.78597	2.22893	6.59876
Rv0626	Rv0626	hypothetical protein	Possible antitoxin VapB5	0.213302	0	0.37468	0.224217	1.71484	0.0452934	0.0264585	0.0815186	4.76306	2.56476	9.54747	0.689117	0.286037	0	0.340592	0.18108	2.73944	0.0402201	0.0256273	0.0601584	4.88432	2.54719	9.84447	0.0538727	0	0.453534	0.31824	0.573456	0.0598269	0.0370211	0.0938906	4.47381	2.35267	8.67399
Rv0627	Rv0627	hypothetical protein	Possible toxin VapC5	0.305807	4	0.371872	0.195713	4.32034	0.0278197	0.0181806	0.0412196	4.95208	2.86787	9.46213	0.999898	0.305501	4	0.371155	0.19555	4.32475	0.0279182	0.0182669	0.0411882	4.95331	2.78581	9.26125	0.110405	0	0.470377	0.131488	0.928457	0.0449719	0.0280104	0.0687747	4.36137	2.48105	7.90244
Rv0628c	Rv0628c	hypothetical protein	Conserved hypothetical protein	0.349304	0	0.462485	0.368912	0.58159	0.0558016	0.0233595	0.136826	3.14365	0.881598	11.5799	0.5	0.345733	0	0.460432	0.312049	0.692	0.0563671	0.0245678	0.137614	3.05795	0.752585	12.0289	0.344392	0	0.45046	0.411475	0.483631	0.0551722	0.0229669	0.136709	3.17283	0.938678	11.2606
Rv0629c	recD	exonuclease V subunit alpha	Probable exonuclease V (alpha chain) RecD (exodeoxyribonuclease V alpha chain) (exodeoxyribonuclease V polypeptide)	0.299695	9	0.361301	0.174462	3.73696	0.0284979	0.0233713	0.0343857	4.25586	3.09257	5.80643	1	0.300072	9	0.361919	0.174428	3.70411	0.0284638	0.0233509	0.0344005	4.24251	3.11291	5.79645	0.0304725	0	0.410762	0.197256	0.670259	0.0509992	0.0410068	0.0633486	3.75983	2.77413	5.08883
Rv0630c	recB	exonuclease V subunit beta	Probable exonuclease V (beta chain) RecB (exodeoxyribonuclease V beta chain)(exodeoxyribonuclease V polypeptide) (chi-specific endonuclease)	0.303555	15	0.365329	0.151187	3.04057	0.0268692	0.0232556	0.03079	4.43194	3.52068	5.65473	1	0.303663	15	0.36559	0.151843	3.22303	0.0268988	0.0232838	0.0309075	4.43164	3.52068	5.61437	0.0615161	0	0.372621	0.151658	0.943905	0.0507058	0.0429575	0.0598677	3.96446	3.17243	4.94659
Rv0631c	recC	exonuclease V subunit gamma	Probable exonuclease V (gamma chain) RecC (exodeoxyribonuclease V gamma chain)(exodeoxyribonuclease V polypeptide)	0.308675	16	0.373175	0.153499	3.05467	0.0253608	0.0218972	0.0293546	4.65475	3.69009	5.86161	1	0.30862	17	0.373168	0.156593	2.98453	0.0253292	0.0217722	0.0294826	4.63959	3.69561	5.84853	0.0295541	0	0.388293	0.0633087	0.70946	0.0493222	0.0412237	0.0582432	4.12236	3.26454	5.17254
Rv0632c	echA3	enoyl-CoA hydratase	Probable enoyl-CoA hydratase EchA3 (enoyl hydrase) (unsaturated acyl-CoA hydratase) (crotonase)	0.2996	2	0.360213	0.194195	4.05856	0.0245075	0.0177018	0.0342893	4.75859	2.84774	7.95752	0.999827	0.299508	2	0.360446	0.189074	3.97966	0.0245636	0.017694	0.0343388	4.76805	2.87102	8.04297	0.0348581	0	0.384816	0.226282	0.675003	0.0460995	0.0312194	0.065616	4.21971	2.60585	6.90912
Rv0633c	Rv0633c	hypothetical protein	Possible exported protein	0.32178	2	0.392135	0.187348	3.49913	0.0304254	0.0231262	0.039818	3.46627	2.32244	5.38689	0.999989	0.322375	2	0.392989	0.183371	3.52378	0.0304398	0.0231263	0.0401061	3.46089	2.31612	5.26104	0.0950109	0	0.627104	0.452891	0.813482	0.0460543	0.0323276	0.0653868	3.08653	2.06312	4.66549
Rv0634c	Rv0634c	glyoxalase II	Possible glyoxalase II (hydroxyacylglutathione hydrolase) (GLX II)	0.297013	4	0.362112	0.200498	3.60151	0.0242279	0.0174748	0.032661	4.9724	3.00341	8.24509	0.999596	0.297437	4	0.362192	0.202649	3.59479	0.0241734	0.0173729	0.0327207	4.993	2.9734	8.24317	0.0741819	5	0.257438	0.0887786	1.7208	0.0453411	0.0309686	0.0635777	3.92991	2.29627	6.78365
Rv0634A	Rv0634A	hypothetical protein	Unknown protein	0.0719879	0	0.372862	0.256274	0.565492	0.0531839	0.0289974	0.0893641	5.5057	2.68649	12.3003	0.114373	0.284366	1	0.339701	0.192839	2.79261	0.0352255	0.0223832	0.0543886	5.9089	2.87555	12.7066	0.0437684	0	0.376109	0.261116	0.520394	0.0559493	0.0336629	0.0910984	5.45404	2.67707	11.8746
Rv0634B	rpmG	50S ribosomal protein L33	50S ribosomal protein L33 RpmG2	0.128954	0	0.418213	0.16766	0.691665	0.0554633	0.026734	0.107483	3.01454	1.34368	6.64583	0.184333	0.295411	1	0.35167	0.187674	1.75092	0.0393283	0.0224542	0.0665563	3.39403	1.57439	7.41227	0.0932273	0	0.435584	0.157259	0.570156	0.0600434	0.0314489	0.111611	2.93798	1.32241	6.37159
Rv0635	Rv0635	(3R)-hydroxyacyl-ACP dehydratase subunit HadA	(3R)-hydroxyacyl-ACP dehydratase subunit HadA	0.159826	0	0.262054	0.154236	1.09076	0.0345006	0.0174715	0.0718296	4.87934	2.56388	9.67399	0.538764	0.274552	1	0.331095	0.201028	3.38975	0.0246477	0.0162965	0.0370142	5.2524	2.7971	10.2831	0.0249631	0	0.193947	0.0964927	0.475183	0.0512042	0.0328927	0.0780635	4.44895	2.4011	8.56016
Rv0636	Rv0636	(3R)-hydroxyacyl-ACP dehydratase subunit HadB	(3R)-hydroxyacyl-ACP dehydratase subunit HadB	0.138053	0	0.336991	0.226073	1.00848	0.056795	0.0316472	0.0992703	4.13945	2.51327	7.07018	0.451755	0.27361	0	0.322375	0.167209	2.66638	0.0420422	0.0292663	0.0591809	4.29044	2.5626	7.3672	0.0283725	0	0.34873	0.260782	0.607895	0.0727086	0.0503696	0.105571	4.0508	2.46813	6.95046
Rv0637	Rv0637	(3R)-hydroxyacyl-ACP dehydratase subunit HadC	(3R)-hydroxyacyl-ACP dehydratase subunit HadC	0.0108343	0	0.184414	0.0782129	0.360881	0.0644182	0.0420235	0.0933176	5.11424	2.91261	9.82678	5.92973e-09	0.265636	1	0.315049	0.193965	2.15296	0.029699	0.0200355	0.0425006	6.01459	3.38185	11.0338	0.0103313	0	0.184464	0.0787836	0.36055	0.0644995	0.0421937	0.0933166	5.1197	2.90303	9.582
Rv0638	secE	preprotein translocase subunit SecE	Probable preprotein translocase SecE1	0.311537	4	0.37583	0.169442	3.11482	0.0369725	0.0261629	0.0513783	2.82233	1.75365	4.59614	0.999619	0.311445	5	0.376359	0.171133	3.10285	0.036892	0.0262973	0.0509102	2.82124	1.7309	4.55975	0.125331	0	0.538716	0.153378	0.76839	0.053993	0.0360975	0.0799248	2.55482	1.5816	4.10944
Rv0639	nusG	transcription antitermination protein NusG	Probable transcription antitermination protein NusG	0.308687	9	0.378337	0.191944	4.12907	0.0275407	0.0200787	0.037066	3.68475	2.33279	5.88902	0.999999	0.308929	9	0.378681	0.192128	4.09856	0.0275588	0.0202152	0.0370992	3.68971	2.32729	5.86205	0.081571	0	0.422046	0.167738	0.768958	0.0488426	0.0343476	0.0692072	3.32218	2.17531	5.16952
Rv0640	rplK	50S ribosomal protein L11	50S ribosomal protein L11 RplK	0.228933	0	0.331144	0.20165	1.74873	0.0309895	0.0182501	0.0692119	4.54674	2.43489	8.69601	0.805722	0.282417	2	0.333265	0.1893	2.56102	0.027031	0.0177086	0.040473	4.55602	2.49677	8.77145	0.00890063	0	0.319746	0.248706	0.416475	0.0551702	0.0344993	0.0845951	4.55468	2.53675	8.49272
Rv0641	rplA	50S ribosomal protein L1	50S ribosomal protein L1 RplA	0.290796	3	0.348006	0.173081	3.42755	0.0310328	0.0228638	0.0424583	5.48001	3.39397	8.76581	0.994473	0.292263	3	0.347818	0.172073	3.43916	0.0310379	0.022772	0.041795	5.47659	3.38096	8.7886	0.0261702	0	0.428474	0.351158	0.546731	0.0539097	0.0376198	0.0756529	5.21448	3.27521	8.60349
Rv0642c	mmaA4	methoxy mycolic acid synthase	Methoxy mycolic acid synthase 4 MmaA4 (methyl mycolic acid synthase 4) (MMA4) (hydroxy mycolic acid synthase)	0.30798	5	0.37234	0.195248	3.50938	0.0230072	0.0169664	0.0304919	4.59172	2.90816	7.2663	0.999935	0.308537	5	0.373061	0.19915	3.53243	0.0229327	0.0168147	0.0304919	4.59966	2.91456	7.3269	0.0389424	0	0.411645	0.291322	0.661746	0.0458391	0.032014	0.0642437	4.00362	2.54256	6.35228
Rv0643c	mmaA3	methoxy mycolic acid synthase	Methoxy mycolic acid synthase 3 MmaA3 (methyl mycolic acid synthase 3) (MMA3) (hydroxy mycolic acid synthase)	0.340703	0	0.478841	0.412004	0.581964	0.0847845	0.0390472	0.178956	3.39602	1.39785	8.32141	0.364711	0.344084	0	0.456712	0.268416	0.703174	0.0774226	0.0358682	0.152998	3.38632	1.32285	8.55164	0.338442	0	0.486703	0.443409	0.798947	0.0893261	0.0416385	0.186523	3.38051	1.43105	8.40188
Rv0644c	mmaA2	methoxy mycolic acid synthase	Methoxy mycolic acid synthase 2 MmaA2 (methyl mycolic acid synthase 2) (MMA2) (hydroxy mycolic acid synthase)	0.324791	0	0.418392	0.259502	0.527413	0.0505017	0.0200659	0.11899	3.27109	0.952487	11.6725	0.477088	0.344163	0	0.459776	0.328136	0.65694	0.0504544	0.0200418	0.122835	3.21064	0.927854	11.4413	0.307793	0	0.386846	0.160236	0.450071	0.0502756	0.0193147	0.11626	3.29356	0.934965	11.0073
Rv0645c	mmaA1	methoxy mycolic acid synthase	Methoxy mycolic acid synthase 1 MmaA1 (methyl mycolic acid synthase 1) (MMA1) (hydroxy mycolic acid synthase)	0.0033549	0	0.240798	0.110282	0.330723	0.070448	0.0531901	0.0938174	5.71467	3.60391	9.03816	0.000490984	0.27137	0	0.322466	0.172518	2.31686	0.0342711	0.0260314	0.0453223	7.01598	4.44388	11.4594	0.00329351	0	0.240747	0.108931	0.330574	0.0702947	0.0527775	0.0938553	5.7304	3.6356	9.1981
Rv0646c	lipG	lipase/esterase	Probable lipase/esterase LipG	0.321723	2	0.392807	0.19218	3.11421	0.0228041	0.0173266	0.0302061	5.25143	3.31141	8.38074	0.999837	0.322079	2	0.392885	0.193998	3.11007	0.0228324	0.0173656	0.0303208	5.2762	3.30377	8.42283	0.0971558	0	0.581323	0.291845	0.821044	0.037807	0.0256471	0.0547064	4.84686	3.14379	7.57813
Rv0647c	Rv0647c	hypothetical protein	Conserved protein	0.0534139	0	0.267765	0.207386	0.466977	0.0541116	0.0233415	0.0789766	4.273	2.99865	6.32946	0.178492	0.282494	6	0.336396	0.176309	2.66655	0.0262549	0.0209298	0.0329872	4.7885	3.34687	6.90561	0.00358436	0	0.254151	0.209841	0.408829	0.0632754	0.0488535	0.0804814	4.16966	2.95081	6.00299
Rv0648	Rv0648	alpha-mannosidase	Alpha-mannosidase	0.310563	19	0.373117	0.150642	3.33755	0.0258579	0.0228043	0.0296197	3.75941	3.01663	4.70386	1	0.310694	20	0.373854	0.150721	3.22104	0.0258695	0.0226813	0.0296197	3.77162	3.03784	4.69967	0.0429616	0	0.471262	0.190824	0.77934	0.0468844	0.0390508	0.0550769	3.44748	2.81366	4.28771
Rv0649	fabD2	malonyl CoA-ACP transacylase	Possible malonyl CoA-acyl carrier protein transacylase FabD2 (MCT)	0.308167	7	0.372249	0.176576	3.72535	0.0345663	0.0259042	0.0461183	3.90742	2.52877	6.07026	0.999994	0.307307	7	0.371288	0.180616	3.72926	0.0346733	0.0259275	0.046399	3.88973	2.50392	6.03749	0.100217	0	0.52107	0.347112	1.11083	0.0537341	0.0380036	0.0733324	3.5938	2.35951	5.51103
Rv0650	Rv0650	sugar kinase	Possible sugar kinase	0.307316	3	0.370911	0.189863	2.88685	0.0264596	0.0200281	0.0347965	5.35098	3.54176	8.25536	1	0.307701	3	0.371584	0.192327	2.87222	0.0264577	0.0199979	0.0345985	5.36683	3.51278	8.31546	0.0581245	0	0.467887	0.234392	0.720345	0.0443854	0.0313337	0.062049	4.9863	3.28804	7.69116
Rv0651	rplJ	50S ribosomal protein L10	50S ribosomal protein L10 RplJ	0.0193286	0	0.410032	0.229285	0.546037	0.0498897	0.0324369	0.0735703	4.27132	2.54823	7.6148	0.00431492	0.296793	3	0.355479	0.195645	2.20168	0.0273902	0.0194297	0.0384698	4.56475	2.60954	7.79732	0.0193414	0	0.411139	0.23232	0.546734	0.0500245	0.0333737	0.0736282	4.26465	2.52783	7.5548
Rv0652	rplL	50S ribosomal protein L7/L12	50S ribosomal protein L7/L12 RplL (SA1)	0.0315846	0	0.269631	0.1565	0.372292	0.0390143	0.0178348	0.0632331	6.39106	3.20681	13.0581	0.0599744	0.283696	0	0.340138	0.211907	2.31587	0.0196459	0.0127779	0.0298908	6.89201	3.23787	14.9105	0.0145235	0	0.266431	0.151584	0.362698	0.0407933	0.0256818	0.063422	6.33963	3.19199	12.9676
Rv0653c	Rv0653c	TetR family transcriptional regulator	Possible transcriptional regulatory protein (probably TetR-family)	0.307701	4	0.368904	0.177501	3.65692	0.0273835	0.019746	0.0375464	3.8864	2.45323	6.29308	0.9999	0.307595	4	0.368905	0.180377	3.64461	0.0274054	0.0197627	0.0373805	3.91443	2.45325	6.40199	0.0691438	0	0.474505	0.309953	0.807848	0.046919	0.032057	0.0660889	3.6734	2.3258	5.88112
Rv0654	Rv0654	dioxygenase	Probable dioxygenase	0.306662	3	0.366909	0.163663	2.85785	0.0336536	0.0274674	0.0408446	4.82466	3.54135	6.59137	1	0.30723	3	0.367918	0.166256	2.89931	0.0335668	0.0273576	0.0408193	4.83956	3.55328	6.64448	0.0333389	0	0.495228	0.363759	0.721231	0.0557257	0.0426381	0.0710063	4.27203	3.12957	5.8238
Rv0655	mkl	ribonucleotide ABC transporter ATP-binding protein	Possible ribonucleotide-transport ATP-binding protein ABC transporter Mkl	0.00531476	0	0.23322	0.162125	0.320897	0.057632	0.0422077	0.0754559	5.78649	3.70254	9.3452	0.00025152	0.279555	1	0.332753	0.183623	2.52063	0.0243354	0.018163	0.0323838	6.96293	4.38915	11.2285	0.00502321	0	0.232932	0.159822	0.319389	0.0577312	0.0422376	0.0761512	5.80751	3.6916	9.44881
Rv0656c	Rv0656c	hypothetical protein	Possible toxin VapC6	0.327496	1	0.405458	0.182765	3.21754	0.0352034	0.0237709	0.0524895	5.14966	2.88455	9.22249	0.973535	0.325908	2	0.399454	0.180312	3.29063	0.0350163	0.0236962	0.0507711	5.13765	2.90606	9.19917	0.30159	0	0.632968	0.091548	1.0208	0.0458732	0.0295299	0.0693971	4.6651	2.67808	8.53571
Rv0657c	Rv0657c	hypothetical protein	Possible antitoxin VapB6	0.119696	0	0.407237	0.26723	0.622037	0.0412832	0.0213041	0.0765333	3.97159	1.66572	9.41044	0.0324719	0.2963	0	0.352816	0.205884	1.73948	0.0274744	0.0157867	0.0469484	4.17243	1.71633	9.91258	0.109689	0	0.410109	0.266404	0.60266	0.0417672	0.0219688	0.077543	3.97952	1.66275	9.49552
Rv0658c	Rv0658c	hypothetical protein	Probable conserved integral membrane protein	0.322534	2	0.394152	0.198345	2.99565	0.0261944	0.0192567	0.0357883	4.72354	2.89613	7.79129	0.9993	0.321987	2	0.393953	0.204845	3.05733	0.0262365	0.0191889	0.0356732	4.7123	2.90014	7.78221	0.200645	0	0.603486	0.203266	0.981712	0.0377886	0.0254559	0.0535455	4.36437	2.80718	7.03136
Rv0659c	Rv0659c	hypothetical protein	Toxin MazF2	0.304681	3	0.373873	0.195945	3.73345	0.0317263	0.0204425	0.0478398	3.24069	1.7144	6.14039	0.996612	0.305147	3	0.374026	0.195762	3.77212	0.0318023	0.020819	0.0473358	3.26549	1.69865	6.10605	0.180542	0	0.460597	0.181354	1.06813	0.0460453	0.0279287	0.0738775	2.89476	1.50682	5.47364
Rv0660c	Rv0660c	hypothetical protein	Possible antitoxin MazE2	0.287852	0	0.445576	0.238722	2.20542	0.0392218	0.024244	0.0670329	4.53013	2.29225	9.01321	0.690733	0.309087	1	0.376314	0.181683	3.41505	0.0367488	0.0234839	0.0563534	4.71265	2.43131	9.43174	0.241104	0	0.637187	0.342408	0.832932	0.0463369	0.0260506	0.0765577	4.24298	2.15025	8.33028
Rv0661c	Rv0661c	hypothetical protein	Possible toxin VapC7	0.321776	0	0.41129	0.196668	2.21285	0.0324598	0.0219381	0.0495323	4.88258	2.92117	8.50837	0.937888	0.324715	0	0.395084	0.182115	2.3759	0.0320683	0.0218977	0.0466096	4.91508	2.89793	8.51582	0.238605	0	0.7261	0.487976	0.871704	0.041413	0.0256096	0.0627686	4.45393	2.57473	7.68319
Rv0662c	Rv0662c	hypothetical protein	Possible antitoxin VapB7	0.261332	0	0.407455	0.24296	2.03834	0.0347323	0.0215948	0.0641285	4.49547	2.47917	8.57901	0.78295	0.310339	2	0.370671	0.193483	2.84275	0.0316716	0.0211116	0.0458137	4.56725	2.50847	8.66781	0.0855829	0	0.582511	0.488477	0.643135	0.0478875	0.0292244	0.0735832	4.24618	2.3826	8.01587
Rv0663	atsD	arylsulfatase	Possible arylsulfatase AtsD (aryl-sulfate sulphohydrolase) (arylsulphatase)	0.308908	11	0.372724	0.15611	3.25439	0.0336719	0.0287517	0.0394473	4.44227	3.45325	5.71364	1	0.309027	11	0.372948	0.155357	3.29602	0.0336904	0.0287157	0.0394587	4.4399	3.45658	5.69136	0.0304927	0	0.466688	0.287725	0.767442	0.0598029	0.0486027	0.0729257	3.84724	3.01149	4.90695
Rv0664	Rv0664	hypothetical protein	Possible antitoxin VapB8	0.324444	1	0.409548	0.211708	3.87746	0.0297342	0.0186762	0.0459041	3.8537	1.91435	7.62488	0.986121	0.324436	1	0.406686	0.209945	3.8954	0.0297688	0.0186976	0.0455199	3.87616	1.91435	7.82348	0.333164	0	0.670489	0.24011	1.24105	0.0373715	0.022027	0.0630644	3.50389	1.77884	7.25844
Rv0665	Rv0665	hypothetical protein	Possible toxin VapC8	0.241661	0	0.355868	0.219173	1.98163	0.0339011	0.0218629	0.0643915	3.67401	1.89104	7.25175	0.817571	0.288372	1	0.344637	0.19079	2.69218	0.0310939	0.0211989	0.0454323	3.70703	1.89154	7.13897	0.0361359	0	0.409644	0.256495	0.521839	0.0496332	0.0306152	0.0741181	3.40711	1.88766	6.52168
Rv0666	Rv0666	hypothetical protein	Possible membrane protein	0.219982	0	0.408865	0.290247	1.41074	0.0307147	0.0164064	0.0603481	2.0048	0.84297	4.75287	0.577819	0.297225	0	0.354276	0.203221	3.03565	0.0266039	0.0154441	0.0451502	2.0095	0.831331	4.74359	0.107963	0	0.501466	0.46039	0.529165	0.0371758	0.0191207	0.0683308	1.97865	0.815443	4.79861
Rv0667	rpoB	DNA-directed RNA polymerase subunit beta	DNA-directed RNA polymerase (beta chain) RpoB (transcriptase beta chain) (RNA polymerase beta subunit)	0.304912	41	0.370487	0.140878	4.87853	0.0303826	0.0265876	0.0349829	4.35996	3.55333	5.36134	1	0.305034	41	0.371378	0.143929	4.91212	0.0303857	0.0265876	0.035028	4.36445	3.56229	5.34403	0.109723	33	0.376324	0.117898	3.14807	0.0556598	0.046714	0.0657562	3.73527	3.0812	4.57793
Rv0668	rpoC	DNA-directed RNA polymerase subunit beta'	DNA-directed RNA polymerase (beta' chain) RpoC (transcriptase beta' chain) (RNA polymerase beta' subunit).	0.305636	51	0.37166	0.140845	4.84965	0.0280169	0.0239867	0.0320472	3.49295	2.891	4.25676	1	0.305383	52	0.371624	0.143298	4.78547	0.0280734	0.0239406	0.032047	3.48702	2.88302	4.24833	0.0971437	17	0.346089	0.0703179	1.35059	0.0550406	0.0472727	0.0641904	3.02273	2.48622	3.65513
Rv0669c	Rv0669c	hydrolase	Possible hydrolase	0.304125	6	0.365842	0.168013	3.11288	0.0273246	0.0220776	0.033588	4.37494	3.28315	5.90734	1	0.304109	6	0.366129	0.168628	3.18018	0.0273802	0.0222343	0.0337085	4.37491	3.27666	5.91482	0.0234114	0	0.415897	0.243968	0.615662	0.05127	0.0409976	0.0639005	3.75035	2.81352	5.03439
Rv0670	end	endonuclease IV	Probable endonuclease IV End (endodeoxyribonuclease IV) (apurinase)	0.295691	2	0.363935	0.20094	3.0313	0.0227866	0.0166201	0.0339687	3.82289	2.38003	6.32524	0.973812	0.303714	2	0.364545	0.198582	3.1581	0.0224548	0.0164436	0.0302599	3.83721	2.33398	6.35032	0.0442317	0	0.400985	0.11861	0.707969	0.0413478	0.026942	0.0595338	3.3265	2.02964	5.40377
Rv0671	lpqP	lipoprotein LpqP	Possible conserved lipoprotein LpqP	0.323871	3	0.399416	0.18512	2.57133	0.0293604	0.0217574	0.0387749	4.40027	2.92967	6.71075	1	0.323196	3	0.397983	0.18946	2.5623	0.0295268	0.0220124	0.0389079	4.39573	2.9133	6.71045	0.103833	0	0.61662	0.433775	0.97824	0.0448552	0.0312935	0.0623529	3.91029	2.60364	5.88025
Rv0672	fadE8	acyl-CoA dehydrogenase	Probable acyl-CoA dehydrogenase FadE8	0.292185	11	0.350268	0.159252	3.42838	0.0339325	0.027664	0.0415339	3.96525	2.94777	5.29836	1	0.292181	11	0.350205	0.160422	3.41218	0.0338838	0.0277807	0.0412216	3.98104	2.9737	5.30354	0.013606	0	0.408125	0.300672	0.56401	0.0623008	0.0495615	0.0776969	3.50964	2.62793	4.74117
Rv0673	echA4	enoyl-CoA hydratase	Possible enoyl-CoA hydratase EchA4 (enoyl hydrase) (unsaturated acyl-CoA hydratase) (crotonase)	0.300079	5	0.359617	0.181564	3.21444	0.026137	0.0196153	0.0339901	6.14486	4.05197	9.81733	0.997464	0.301516	5	0.360579	0.181954	3.16558	0.025955	0.0195764	0.0337972	6.16662	4.01936	9.75261	0.0507443	0	0.372347	0.169883	0.674977	0.0483703	0.0345139	0.0662875	5.37	3.4741	8.28486
Rv0674	Rv0674	hypothetical protein	Conserved hypothetical protein	0.100229	0	0.208654	0.0309482	0.930932	0.046979	0.0328599	0.0650742	5.17387	3.18468	8.65817	0.00426514	0.291568	2	0.346866	0.1923	2.54733	0.0253938	0.0183266	0.0346197	6.0845	3.63651	10.3086	0.101014	0	0.209679	0.0312434	0.947451	0.0470555	0.0333405	0.0650334	5.1735	3.11743	8.70668
Rv0675	echA5	enoyl-CoA hydratase	Probable enoyl-CoA hydratase EchA5 (enoyl hydrase) (unsaturated acyl-CoA hydratase) (crotonase)	0.320257	4	0.387958	0.177045	3.64121	0.0340308	0.0259263	0.0449246	4.66086	3.10519	6.92147	0.999995	0.319732	4	0.386766	0.180927	3.57395	0.0340224	0.0257219	0.0449502	4.64464	3.0784	6.91368	0.144543	0	0.63137	0.284145	0.910797	0.0488576	0.0336774	0.066874	4.29614	2.92037	6.41875
Rv0676c	mmpL5	transmembrane transport protein MmpL5	Probable conserved transmembrane transport protein MmpL5	0.299197	21	0.357845	0.145673	3.33832	0.0304032	0.0258061	0.0355655	4.43661	3.51154	5.70994	1	0.299395	20	0.358623	0.145128	3.24863	0.0303999	0.0259176	0.0353911	4.44328	3.51904	5.65961	0.0281921	0	0.377148	0.147084	0.68179	0.0605603	0.0501349	0.0723887	3.95254	3.10094	5.0225
Rv0677c	mmpS5	hypothetical protein	Possible conserved membrane protein MmpS5	0.28106	0	0.376191	0.210131	2.75959	0.0328572	0.0218906	0.0580975	4.81563	2.72957	8.85192	0.913909	0.304724	1	0.368098	0.192492	3.28299	0.0313279	0.0213603	0.0454262	4.866	2.75906	8.90271	0.0362833	0	0.491076	0.401638	0.545367	0.0527496	0.0330613	0.0803715	4.28721	2.36757	7.67597
Rv0678	Rv0678	hypothetical protein	Conserved protein	0.336106	2	0.419922	0.184795	3.18139	0.0402679	0.0293818	0.0551787	4.94797	3.07378	8.23468	0.991883	0.335394	2	0.416648	0.183318	3.22299	0.0400647	0.0293483	0.0547731	4.98136	3.06913	8.30992	0.359135	0	0.863264	0.609737	0.979735	0.0477828	0.0314039	0.0711358	4.57585	2.91693	7.3513
Rv0679c	Rv0679c	hypothetical protein	Conserved threonine rich protein	0.291082	1	0.356849	0.192613	3.34973	0.030495	0.0214478	0.0446167	3.63585	2.08819	6.27313	0.979103	0.295951	3	0.354105	0.190029	3.40662	0.030195	0.0212768	0.0425311	3.63469	2.07887	6.45366	0.0446296	0	0.413338	0.21092	0.6387	0.0514637	0.0344562	0.0756238	3.45865	1.99573	5.9303
Rv0680c	Rv0680c	transmembrane protein	Probable conserved transmembrane protein	0.301569	3	0.367431	0.195979	3.80516	0.0283395	0.0183235	0.0436371	4.50971	2.38879	8.5739	0.992372	0.302443	3	0.365415	0.195056	3.81082	0.0281882	0.018503	0.0424672	4.52906	2.43331	8.57302	0.0842092	0	0.446606	0.253711	0.724857	0.0472364	0.0287903	0.0735335	4.26119	2.34385	8.0261
Rv0681	Rv0681	TetR family transcriptional regulator	Probable transcriptional regulatory protein (possibly TetR-family)	0.267602	1	0.350088	0.176522	2.5706	0.0351544	0.0241763	0.064332	3.45465	2.11919	5.59746	0.889294	0.29462	4	0.351479	0.181308	3.14875	0.033001	0.0239137	0.0450414	3.49125	2.15022	5.76245	0.0520692	0	0.33918	0.0697325	1.39424	0.0565164	0.0389807	0.080645	3.11145	1.93902	5.00091
Rv0682	rpsL	30S ribosomal protein S12	30S ribosomal protein S12 RpsL	0.281161	3	0.339204	0.199374	3.90993	0.0310774	0.0207439	0.046686	3.75625	2.06925	6.81437	0.999976	0.280717	3	0.337988	0.199696	3.89746	0.0311285	0.0207356	0.0462716	3.76419	2.05768	6.80966	0.0285148	0	0.356694	0.293436	0.468445	0.0559094	0.0349598	0.0850258	3.2406	1.78651	5.90238
Rv0683	rpsG	30S ribosomal protein S7	30S ribosomal protein S7 RpsG	0.0169135	0	0.25048	0.171668	0.422501	0.067516	0.0412023	0.0991935	5.37945	3.02114	9.66157	0.0286713	0.264155	1	0.308773	0.176283	2.07436	0.0345743	0.0243502	0.0487181	6.13962	3.47573	11.0885	0.00905627	0	0.248187	0.172347	0.420096	0.0689268	0.0472142	0.0982777	5.34979	2.98166	9.7019
Rv0684	fusA1	elongation factor G	Probable elongation factor G FusA1 (EF-G)	0.0105071	0	0.154154	0.025563	0.381621	0.0600818	0.0477262	0.0742949	5.14859	3.67417	7.23821	4.8695e-11	0.27858	6	0.331103	0.172776	2.38418	0.0218188	0.0177797	0.0267602	6.15919	4.35734	8.73703	0.0104933	0	0.154502	0.025709	0.379948	0.06007	0.0477268	0.0742552	5.16248	3.67694	7.28683
Rv0685	tuf	elongation factor Tu	Probable iron-regulated elongation factor TU Tuf (EF-TU)	0.00335859	0	0.0868309	0.0504035	0.202137	0.0498316	0.0366595	0.0664421	3.98285	2.29668	6.84724	5.73304e-15	0.273584	1	0.328572	0.207247	2.49855	0.0148502	0.0110494	0.0194941	4.80481	2.79579	8.08552	0.00341751	0	0.0863179	0.0497162	0.199065	0.0498664	0.0366723	0.0664976	4.0056	2.32466	6.8947
Rv0686	Rv0686	hypothetical protein	Probable membrane protein	0.328198	3	0.404865	0.203053	4.06294	0.0210883	0.014959	0.0292885	3.97577	2.40193	6.5691	0.999999	0.328825	3	0.405456	0.206383	4.06655	0.0210095	0.0150169	0.0288472	3.99301	2.44813	6.48901	0.290921	0	0.723642	0.441912	1.2012	0.0304523	0.0195108	0.044884	3.65096	2.21694	5.79695
Rv0687	fabG	3-ketoacyl-ACP reductase	Probable short-chain type dehydrogenase/reductase	0.27486	0	0.366557	0.202096	2.16901	0.0194127	0.0122839	0.0399839	3.53416	2.04636	6.12116	0.790347	0.309191	1	0.3793	0.216975	2.92108	0.0171243	0.0120138	0.0237171	3.57738	2.10599	6.04507	0.146475	0	0.317555	0.107572	0.975468	0.0315079	0.0209338	0.0459972	3.26216	1.93231	5.51816
Rv0688	Rv0688	ferredoxin reductase	Putative ferredoxin reductase	0.295362	7	0.355751	0.165672	3.35722	0.0325278	0.0258721	0.0404392	5.88043	4.10114	8.48545	1	0.29574	7	0.355878	0.165132	3.32873	0.0324969	0.0258105	0.0405381	5.89479	4.07669	8.66485	0.0406096	0	0.391862	0.119546	0.756933	0.054845	0.0424487	0.070227	5.20249	3.5986	7.51017
Rv0689c	Rv0689c	hypothetical protein	Hypothetical protein	0.218982	0	0.416415	0.262295	1.57006	0.0353561	0.0204247	0.0653302	5.15775	2.58696	10.9509	0.628969	0.299323	1	0.360175	0.197542	2.8134	0.0308883	0.0194712	0.0483667	5.3615	2.64422	11.0896	0.0826819	0	0.526616	0.323378	0.604878	0.044534	0.0259929	0.07248	4.87579	2.46145	9.68538
Rv0690c	Rv0690c	hypothetical protein	Conserved hypothetical protein	0.328448	3	0.406947	0.189668	4.16538	0.0224197	0.0171437	0.0292336	4.61335	2.97995	7.05632	1	0.328648	3	0.407619	0.196013	4.20759	0.0224379	0.0171859	0.029444	4.60318	3.00304	7.06465	0.212078	0	0.697317	0.397754	0.88689	0.0333999	0.0235573	0.0464055	4.09985	2.77259	6.08971
Rv0691c	Rv0691c	transcriptional regulator	Probable transcriptional regulatory protein	0.321576	3	0.394856	0.198727	3.46849	0.0257573	0.0179632	0.0353917	4.02366	2.37302	6.80451	0.99995	0.321447	3	0.395111	0.201153	3.4039	0.0257271	0.0180579	0.0355808	4.00865	2.36547	6.85044	0.199067	0	0.57996	0.0891592	0.996885	0.0394251	0.0255873	0.0575088	3.47669	2.04726	5.80366
Rv0692	Rv0692	hypothetical protein	Conserved hypothetical protein	0.308766	3	0.383803	0.218412	3.93187	0.0255637	0.0168363	0.0395912	3.06767	1.5648	6.07896	0.990043	0.309768	3	0.384533	0.218409	3.98831	0.0254466	0.016591	0.0389229	3.08349	1.56268	6.03203	0.280303	0	0.429697	0.0665321	0.938714	0.0368488	0.0212181	0.0622515	2.77455	1.38773	5.59579
Rv0693	pqqE	coenzyme PQQ synthesis protein E	Probable coenzyme PQQ synthesis protein E PqqE (coenzyme PQQ synthesis protein III)	0.286841	1	0.35716	0.182583	2.70247	0.0298147	0.0228333	0.0557865	3.77479	2.57278	5.51279	0.948204	0.299931	5	0.355683	0.176482	3.03434	0.0287943	0.0226417	0.0364546	3.80321	2.61912	5.52781	0.0417214	0	0.387825	0.237854	0.728167	0.054372	0.0388754	0.0717045	3.41046	2.34775	4.9506
Rv0694	lldD1	L-lactate dehydrogenase (cytochrome) LldD1	Possible L-lactate dehydrogenase (cytochrome) LldD1	0.304701	5	0.366471	0.183344	3.63113	0.0243999	0.019284	0.0307845	4.28534	2.8148	6.56289	1	0.304599	5	0.36644	0.184885	3.70945	0.0244593	0.0192677	0.0308816	4.2838	2.83628	6.45341	0.0741183	0	0.422343	0.195518	1.07949	0.0432431	0.0324086	0.0577585	3.73671	2.533	5.42935
Rv0695	Rv0695	hypothetical protein	Conserved hypothetical protein	0.232785	2	0.337428	0.190814	1.715	0.0304619	0.0197725	0.0609037	5.30179	3.14936	8.70502	0.762057	0.291569	3	0.347623	0.190821	2.88213	0.0261419	0.0192151	0.0350237	5.45164	3.26482	8.91535	0.0459296	0	0.302009	0.101472	0.971165	0.0491543	0.034759	0.0683019	4.83384	3.01404	7.98404
Rv0696	Rv0696	membrane sugar transferase	Probable membrane sugar transferase	0.309271	0	0.37858	0.195605	3.42079	0.0221387	0.0174972	0.0278063	4.41864	3.01729	6.63049	0.999995	0.309421	0	0.378687	0.193058	3.52748	0.0221227	0.0174985	0.0278947	4.41905	3.0047	6.63049	0.0566401	0	0.376391	0.138285	0.707642	0.041233	0.0308001	0.0542215	3.89742	2.67138	5.76752
Rv0697	Rv0697	dehydrogenase	Probable dehydrogenase	0.219558	0	0.339992	0.190372	2.03546	0.0344777	0.0237166	0.0638699	3.15956	2.1952	4.52956	0.717133	0.288961	6	0.347336	0.18568	3.54469	0.028901	0.0234762	0.0353578	3.27111	2.31995	4.58627	0.0445645	0	0.321231	0.142244	0.849875	0.0538938	0.0424737	0.0680621	2.90185	2.08414	4.04708
Rv0698	Rv0698	hypothetical protein	Conserved hypothetical protein	0.301963	4	0.364506	0.173477	3.33134	0.0374287	0.0274127	0.0506734	3.96067	2.52097	6.36256	0.999996	0.301929	4	0.364289	0.174055	3.33724	0.037428	0.0276124	0.050396	3.97356	2.48956	6.37698	0.0643582	0	0.528948	0.274305	0.703581	0.0552073	0.0385916	0.078002	3.54213	2.23839	5.5789
Rv0699	Rv0699	hypothetical protein	Hypothetical protein	0.332959	0	0.454751	0.255547	1.78451	0.0307573	0.0178452	0.0540777	1.94138	0.938265	4.00076	0.762951	0.318645	1	0.389439	0.206964	2.21189	0.0290272	0.0174338	0.047961	1.97551	0.932737	4.09911	0.347842	0	0.73829	0.427256	1.10018	0.0368486	0.0197224	0.0641378	1.81805	0.87737	3.66072
Rv0700	rpsJ	30S ribosomal protein S10	30S ribosomal protein S10 RpsJ (transcription antitermination factor NusE)	0.0725792	0	0.264271	0.146193	0.642152	0.0484397	0.0228037	0.0861179	3.51085	1.75984	7.57156	0.16752	0.275459	0	0.326859	0.191132	2.23324	0.028698	0.0183505	0.0453038	3.78311	1.87748	7.66279	0.0332811	0	0.252879	0.133728	0.502667	0.0538225	0.0314126	0.0892933	3.46385	1.73665	7.20616
Rv0701	rplC	50S ribosomal protein L3	50S ribosomal protein L3 RplC	0.00966129	0	0.215095	0.18105	0.358248	0.0649635	0.0463305	0.0903479	4.11214	2.43613	7.07711	1.38438e-05	0.268347	0	0.318487	0.18636	2.38934	0.0305002	0.0223184	0.0416145	4.72525	2.87002	8.07988	0.00956733	0	0.215648	0.181131	0.361767	0.0650103	0.0463318	0.0906831	4.11587	2.43613	7.06345
Rv0702	rplD	50S ribosomal protein L4	50S ribosomal protein L4 RplD	0.300417	4	0.364721	0.212393	4.70007	0.0202279	0.0140515	0.0290353	4.94696	2.9293	8.73468	0.999997	0.299552	4	0.36335	0.215226	4.80816	0.0202561	0.0140379	0.0289972	4.95149	2.86084	8.60594	0.0291853	0	0.370707	0.299494	0.517591	0.0407998	0.0270688	0.0596524	4.44071	2.56291	7.83923
Rv0703	rplW	50S ribosomal protein L23	50S ribosomal protein L23 RplW	0.039465	0	0.257626	0.123744	0.420493	0.0436974	0.0238271	0.0743245	4.74967	2.20644	10.265	0.021233	0.282345	1	0.338241	0.21826	2.09637	0.0222253	0.0136707	0.0354087	5.15826	2.36194	11.883	0.0339194	0	0.25593	0.11915	0.41677	0.044249	0.0251354	0.0743245	4.72076	2.17185	10.2545
Rv0704	rplB	50S ribosomal protein L2	50S ribosomal protein L2 RplB	0.0774911	0	0.241763	0.127254	0.569594	0.0483585	0.0218079	0.0787265	2.58251	1.58126	4.16364	0.252307	0.279232	2	0.332602	0.186793	3.23221	0.0262966	0.0195088	0.0350899	2.8534	1.8116	4.60135	0.0100784	0	0.216597	0.0983502	0.388447	0.0592102	0.0426125	0.0805535	2.48946	1.57072	3.90095
Rv0705	rpsS	30S ribosomal protein S19	30S ribosomal protein S19 RpsS	0.042215	0	0.223055	0.138478	0.40583	0.0418507	0.017594	0.0751392	4.24694	1.83301	9.57864	0.108113	0.276256	0	0.327761	0.220445	2.3459	0.0212581	0.0130445	0.0341835	4.80536	2.14879	11.6579	0.0160962	0	0.210435	0.126361	0.365432	0.0455097	0.0252633	0.0768632	4.17736	1.7726	9.7011
Rv0706	rplV	50S ribosomal protein L22	50S ribosomal protein L22 RplV	0.310558	3	0.379245	0.196658	4.32735	0.026629	0.0187501	0.0373071	5.42758	3.19319	9.94619	0.99999	0.310713	3	0.379162	0.195237	4.34945	0.0266774	0.0187062	0.0371931	5.44842	3.1874	9.70136	0.151007	0	0.511232	0.316237	1.22124	0.0425275	0.0281953	0.0627817	4.90853	2.9278	8.2975
Rv0707	rpsC	30S ribosomal protein S3	30S ribosomal protein S3 RpsC	0.303467	5	0.367227	0.182664	4.16226	0.0240543	0.0177746	0.0324228	4.25124	2.63391	6.79319	0.998995	0.302608	5	0.365724	0.182242	4.12908	0.0240909	0.0178104	0.032088	4.23613	2.62788	6.79304	0.117785	0	0.336462	0.10888	1.28877	0.044409	0.0308429	0.0617398	3.72818	2.36788	6.10802
Rv0708	rplP	50S ribosomal protein L16	50S ribosomal protein L16 RplP	0.126402	0	0.521267	0.280123	0.716835	0.0419151	0.0240621	0.0665891	5.15819	2.76554	10.0791	0.0556322	0.315437	0	0.384133	0.206281	3.39476	0.0273879	0.0187267	0.0404543	5.54291	2.99368	10.8424	0.113311	0	0.529825	0.282891	0.733908	0.0431083	0.0263607	0.0669682	5.09648	2.69361	10.0603
Rv0709	rpmC	50S ribosomal protein L29	50S ribosomal protein L29 RpmC	0.0621883	0	0.269207	0.210028	0.474258	0.0439833	0.0214201	0.0788559	2.73896	1.30356	5.9009	0.0966238	0.278175	0	0.333822	0.215739	2.65893	0.0262916	0.0158338	0.0424749	3.15249	1.40198	7.28807	0.0402958	0	0.262896	0.206604	0.41339	0.0464647	0.0259436	0.0793518	2.69349	1.27395	5.75517
Rv0710	rpsQ	30S ribosomal protein S17	30S ribosomal protein S17 RpsQ	0.319761	6	0.392376	0.188858	4.42721	0.0337565	0.0233193	0.0473844	4.12615	2.40519	7.00694	0.999997	0.319888	6	0.392157	0.188243	4.41551	0.0338222	0.0234216	0.0475392	4.12725	2.42251	7.03373	0.327855	0	0.686425	0.263025	1.01244	0.0452836	0.0279452	0.0707774	4.03008	2.34453	6.92049
Rv0711	atsA	arylsulfatase	Possible arylsulfatase AtsA (aryl-sulfate sulphohydrolase) (arylsulphatase)	0.296588	9	0.356758	0.153324	3.14546	0.0306076	0.025511	0.0364393	3.93336	3.0553	5.17002	1	0.29726	9	0.357277	0.153666	3.13709	0.030582	0.0255688	0.0360759	3.9288	3.04172	5.1496	0.0143064	0	0.388013	0.265012	0.574004	0.0587034	0.0481266	0.0709694	3.43683	2.62721	4.50041
Rv0712	Rv0712	hypothetical protein	Conserved protein	0.00997993	0	0.205166	0.101489	0.387819	0.0542166	0.0387887	0.0736566	4.77151	2.97099	7.66263	3.49815e-05	0.281149	1	0.336373	0.194297	2.26984	0.0236547	0.0174647	0.0318495	5.31789	3.22793	8.7709	0.0103428	0	0.205089	0.102041	0.386798	0.0542328	0.0387974	0.0740518	4.783	2.95628	7.67901
Rv0713	Rv0713	transmembrane protein	Probable conserved transmembrane protein	0.312222	5	0.380619	0.186263	3.55399	0.0286758	0.0217029	0.0376179	4.24411	2.80308	6.46239	1	0.31156	5	0.380116	0.191097	3.59915	0.0286829	0.0218023	0.037745	4.23975	2.86775	6.46239	0.113617	0	0.447713	0.0772945	1.08821	0.0466551	0.0340218	0.0630483	3.83004	2.57196	5.73886
Rv0714	rplN	50S ribosomal protein L14	50S ribosomal protein L14 RplN	0.00612705	0	0.0896829	0.027914	0.227383	0.0714268	0.0463565	0.106949	4.36573	2.20474	8.93526	2.95773e-08	0.238708	1	0.283015	0.183874	1.8684	0.0302102	0.0195149	0.0453592	5.06655	2.67593	10.2133	0.00567623	0	0.0906088	0.0284161	0.227929	0.0713922	0.0460525	0.106178	4.38297	2.23352	8.97706
Rv0715	rplX	50S ribosomal protein L24	50S ribosomal protein L24 RplX	0.243414	0	0.331416	0.219382	1.79961	0.0227861	0.012626	0.053533	4.17034	1.86588	9.07708	0.809129	0.288872	1	0.347608	0.211256	2.4639	0.0200899	0.0123682	0.032692	4.2553	1.96779	9.33494	0.0506482	0	0.282983	0.175926	0.581735	0.0384244	0.0212169	0.0648128	3.69993	1.72384	8.35411
Rv0716	rplE	50S ribosomal protein L5	50S ribosomal protein L5 RplE	0.295107	1	0.356848	0.20618	4.11031	0.0204378	0.0135657	0.0303278	4.82205	2.61005	9.11974	0.989993	0.297287	1	0.35725	0.208276	4.26516	0.0203797	0.0136265	0.0295468	4.8221	2.59233	9.11941	0.0419147	0	0.329583	0.164184	0.590802	0.0403559	0.0266174	0.0598999	4.30719	2.28258	8.22274
Rv0717	rpsN	30S ribosomal protein S14	30S ribosomal protein S14 RpsN1	0.0641311	0	0.428061	0.295022	0.517217	0.0500871	0.0238019	0.0868796	3.25272	1.49722	7.76045	0.0657238	0.291954	0	0.349062	0.20393	2.03855	0.0331903	0.0194874	0.0549266	3.62467	1.61539	8.28836	0.0533151	0	0.435796	0.299889	0.480641	0.0515402	0.0266703	0.0873388	3.2229	1.49685	7.63545
Rv0718	rpsH	30S ribosomal protein S8	30S ribosomal protein S8 RpsH	0.00305303	0	0.141861	0.0812652	0.26556	0.0752489	0.0496312	0.10865	4.04723	2.16023	7.83235	0.00016	0.242791	0	0.285637	0.184188	1.44554	0.0342957	0.0230914	0.0495456	4.43397	2.36508	8.58902	0.00318182	0	0.1412	0.0804207	0.263838	0.0751745	0.0494747	0.10947	4.05515	2.18628	7.80695
Rv0719	rplF	50S ribosomal protein L6	50S ribosomal protein L6 RplF	0.240654	0	0.348532	0.222855	2.23652	0.0267014	0.0165408	0.0581039	3.99929	2.205	7.40435	0.813199	0.292071	2	0.348799	0.202621	3.52304	0.0235494	0.0161891	0.0341471	4.18729	2.3128	7.6359	0.0184808	0	0.337858	0.266758	0.481886	0.0460131	0.0304101	0.068102	3.37134	1.87162	5.9355
Rv0720	rplR	50S ribosomal protein L18	50S ribosomal protein L18 RplR	0.00438934	0	0.136642	0.0955289	0.213507	0.0538498	0.0341584	0.0844278	5.02031	2.29556	11.2648	4.43664e-05	0.261659	0	0.307825	0.211555	1.77374	0.0230091	0.015002	0.0353535	5.11317	2.36749	10.9737	0.00495219	0	0.136041	0.0953045	0.212768	0.0539571	0.0344201	0.0840883	5.03337	2.33715	11.298
Rv0721	rpsE	30S ribosomal protein S5	30S ribosomal protein S5 RpsE	0.211179	0	0.334278	0.211224	1.65658	0.0334906	0.020728	0.0664799	4.56981	2.75216	7.77549	0.733824	0.284317	2	0.339056	0.190432	2.87156	0.028236	0.0203957	0.0383588	4.76933	2.87905	7.86372	0.0106881	0	0.317623	0.157701	0.441602	0.0537172	0.0379794	0.0752287	4.01964	2.47008	6.45911
Rv0722	rpmD	50S ribosomal protein L30	50S ribosomal protein L30 RpmD	0.264131	1	0.320853	0.179488	3.07399	0.0447436	0.0271963	0.0750826	3.50468	1.73639	7.37448	0.974875	0.270041	1	0.321477	0.180343	3.25758	0.0441313	0.0272615	0.0703235	3.50947	1.74802	7.36648	0.0349231	0	0.347366	0.247464	0.475837	0.0685943	0.0387017	0.114796	3.26999	1.61355	6.53358
Rv0723	rplO	50S ribosomal protein L15	50S ribosomal protein L15 RplO	0.298476	4	0.359679	0.185844	4.68477	0.0282414	0.0191597	0.0412644	4.28076	2.35935	7.90218	0.995773	0.300662	4	0.360261	0.18697	4.67668	0.0280373	0.0190024	0.0407886	4.29937	2.3678	7.92502	0.0961339	0	0.401461	0.174301	0.958338	0.0475395	0.0303854	0.0697142	3.84422	2.16596	6.99257
Rv0724	sppA	endopeptidase IV	Possible protease IV SppA (endopeptidase IV) (signal peptide peptidase)	0.304749	6	0.367804	0.167413	3.76549	0.0276015	0.0227038	0.0332319	3.74254	2.78649	4.98314	1	0.304263	6	0.366991	0.172792	3.75999	0.0276333	0.0227038	0.0334411	3.74501	2.78164	5.00073	0.0369355	0	0.423664	0.142298	0.731046	0.0491637	0.0393507	0.0612892	3.39961	2.5739	4.53518
Rv0725c	Rv0725c	hypothetical protein	Conserved hypothetical protein	0.329349	4	0.410206	0.191258	4.53246	0.0257392	0.0197182	0.0336251	6.4397	4.05719	10.3599	1	0.328909	4	0.40946	0.193602	4.40289	0.0257607	0.0196727	0.0336128	6.43518	4.06609	10.3895	0.328824	0	0.66019	0.13014	1.18914	0.0351752	0.0244826	0.0486424	5.72681	3.65289	9.18649
Rv0726c	Rv0726c	hypothetical protein	Possible S-adenosylmethionine-dependent methyltransferase	0.340331	9	0.423618	0.165829	4.34041	0.0321378	0.0255512	0.0399944	5.19222	3.67395	7.34567	1	0.340417	9	0.423895	0.167113	4.275	0.0321504	0.025552	0.0400386	5.16187	3.61762	7.41558	0.488744	18	0.730044	0.0943927	1.52428	0.0398494	0.0290002	0.0542056	4.44439	3.08359	6.42364
Rv0727c	fucA	L-fuculose phosphate aldolase	Possible L-fuculose phosphate aldolase FucA (L-fuculose-1-phosphate aldolase)	0.296943	2	0.360204	0.170858	3.41611	0.0355682	0.0262601	0.0481927	5.25761	3.35086	8.20416	0.996113	0.297231	3	0.357835	0.168425	3.45467	0.0355286	0.0261901	0.0480533	5.2866	3.4047	8.40456	0.0109824	0	0.449465	0.356235	0.50382	0.0596967	0.0414302	0.0818913	4.59056	2.96448	7.16905
Rv0728c	serA2	D-3-phosphoglycerate dehydrogenase	Possible D-3-phosphoglycerate dehydrogenase SerA2 (phosphoglycerate dehydrogenase) (PGDH)	0.306707	8	0.369014	0.174291	3.9499	0.028776	0.0224014	0.036571	4.66794	3.13561	7.14891	1	0.306731	8	0.369259	0.177819	3.88273	0.0287743	0.0224013	0.0367258	4.69616	3.20763	7.21319	0.0650588	0	0.467882	0.148097	1.09178	0.048139	0.0354152	0.0648312	4.23939	2.83877	6.38176
Rv0729	xylB	D-xylulose kinase	Possible D-xylulose kinase XylB (xylulokinase) (xylulose kinase)	0.326798	8	0.400015	0.176627	3.78886	0.0279243	0.0219501	0.0351786	5.04443	3.53021	7.23932	1	0.326468	8	0.400034	0.178352	3.752	0.0279311	0.0220923	0.035177	5.04074	3.53443	7.23732	0.192517	0	0.695554	0.361977	0.983012	0.0400369	0.0299996	0.0529864	4.5327	3.29834	6.26001
Rv0730	Rv0730	hypothetical protein	GCN5-related N-acetyltransferase	0.304636	5	0.369477	0.203678	4.44741	0.0225831	0.0163734	0.0308992	3.78731	2.25103	6.25189	0.999972	0.305113	5	0.370039	0.205766	4.51149	0.0225497	0.0162536	0.0308992	3.77031	2.25558	6.19449	0.127735	0	0.413366	0.130748	1.25674	0.0392323	0.025849	0.0571418	3.35357	2.11302	5.52505
Rv0731c	Rv0731c	hypothetical protein	Possible S-adenosylmethionine-dependent methyltransferase	0.294838	0	0.382509	0.199062	2.25813	0.0300589	0.0222196	0.0492537	4.42486	2.95656	6.68551	0.940113	0.311368	2	0.376767	0.189019	2.49473	0.0291554	0.0221001	0.0382254	4.46054	2.98102	6.82381	0.0429036	0	0.47767	0.162058	0.662635	0.0492001	0.0357415	0.0659412	4.0382	2.72022	6.07243
Rv0732	secY	preprotein translocase subunit SecY	Probable preprotein translocase SecY	0.0638957	0	0.25535	0.0793443	0.720794	0.049319	0.0224163	0.0694487	3.49008	2.44772	5.10439	0.129145	0.287174	6	0.344774	0.180698	3.39147	0.0250653	0.019345	0.032246	3.96173	2.68561	5.89356	0.0310582	0	0.244212	0.0667182	0.764809	0.0546281	0.0418472	0.0705628	3.43665	2.39821	4.97438
Rv0733	adk	adenylate kinase	Adenylate kinase Adk (ATP-AMP transphosphorylase)	0.018558	0	0.284392	0.11996	0.492556	0.0506102	0.033692	0.0739835	3.75841	2.14187	6.63866	0.00387125	0.286737	1	0.34207	0.205581	2.43031	0.0246846	0.0169232	0.0354083	4.44385	2.49717	8.00454	0.0172253	0	0.28344	0.120475	0.498167	0.0506846	0.0338137	0.0739835	3.7589	2.14187	6.65566
Rv0734	mapA	methionine aminopeptidase	Methionine aminopeptidase MapA (map) (peptidase M) (MetAP)	0.293598	2	0.355611	0.200162	3.49459	0.0250225	0.018198	0.0334621	4.96327	3.09234	8.49259	0.996425	0.294035	2	0.355007	0.198198	3.5247	0.0250464	0.0183828	0.0332653	4.9912	3.06557	8.3844	0.0388962	0	0.318842	0.111942	0.624665	0.0474622	0.0340148	0.0656337	4.53414	2.88225	7.54182
Rv0735	sigL	RNA polymerase sigma factor SigL	Probable alternative RNA polymerase sigma factor SigL	0.150918	0	0.529466	0.38852	0.995792	0.040979	0.0235034	0.0648509	4.05455	2.45626	6.97722	0.198463	0.317423	1	0.385676	0.193423	2.09832	0.0291586	0.0204278	0.0407657	4.37688	2.60042	7.53834	0.10799	0	0.576228	0.424937	0.861669	0.0445878	0.0294386	0.0660154	3.96163	2.42119	6.91621
Rv0736	Rv0736	hypothetical protein	Anti-sigma factor RslA	0.22414	0	0.37223	0.20013	1.88849	0.0367283	0.0235606	0.0662152	5.50046	3.48445	9.00075	0.636877	0.29834	5	0.358171	0.188855	3.43954	0.0301932	0.0225593	0.0393796	5.70481	3.60057	9.28865	0.0953256	0	0.397739	0.186429	1.09619	0.0515613	0.0374949	0.0700246	5.12622	3.20055	8.2533
Rv0737	Rv0737	transcriptional regulator	Possible transcriptional regulatory protein	0.0141727	0	0.193461	0.147949	0.344379	0.0701034	0.0485995	0.101915	4.11692	2.27636	7.21375	0.00405477	0.254502	1	0.300488	0.181668	2.06521	0.0340977	0.0238078	0.0481534	4.64765	2.67488	8.1632	0.0137088	0	0.193476	0.15022	0.34773	0.0704636	0.0491511	0.101774	4.10473	2.28984	7.23045
Rv0738	Rv0738	hypothetical protein	Conserved protein	0.332659	1	0.41333	0.207257	3.30803	0.0206382	0.0142452	0.0297281	5.18697	2.95132	9.26938	0.999158	0.33253	1	0.412832	0.209654	3.35161	0.0206581	0.0143184	0.0296397	5.18135	2.92586	9.35277	0.390288	0	0.862358	0.672009	1.05983	0.0272094	0.0162483	0.0430171	4.67577	2.63879	8.56398
Rv0739	Rv0739	hypothetical protein	Conserved hypothetical protein	0.307138	3	0.375279	0.189018	3.41356	0.0274138	0.0200715	0.0371669	3.17431	1.95595	5.09691	0.999997	0.306982	3	0.375191	0.192172	3.35253	0.0274617	0.0201683	0.0371303	3.16693	1.95936	5.12394	0.0936443	0	0.379263	0.112672	0.836793	0.0452823	0.0320784	0.0633773	2.81638	1.81143	4.60448
Rv0740	Rv0740	hypothetical protein	Conserved hypothetical protein	0.302077	0	0.416686	0.206505	1.58393	0.0387273	0.0233644	0.0732603	4.89993	2.46873	9.52288	0.822706	0.319525	3	0.402129	0.19256	1.92768	0.0359405	0.0229228	0.0552351	4.99683	2.50034	9.75335	0.210879	0	0.482268	0.213918	0.721447	0.0542363	0.0309709	0.0893427	4.44334	2.36228	8.59229
Rv0741	Rv0741	transposase	Probable transposase (fragment)	0.346428	0	0.4666	0.411693	0.522396	0.0553694	0.0231239	0.135567	3.13318	0.842963	10.5814	0.5	0.344499	0	0.455094	0.366015	0.553138	0.0554888	0.0240117	0.139024	3.20048	0.883301	11.0727	0.340443	0	0.448462	0.429178	0.46488	0.0553654	0.0225661	0.132682	3.09369	0.826698	10.0477
Rv0742	PE_PGRS8	PE-PGRS family protein	PE-PGRS family protein PE_PGRS8	0.346017	0	0.457672	0.391346	0.538727	0.0561261	0.021868	0.145424	3.30653	0.916523	11.4867	0.5	0.343513	0	0.453704	0.34865	0.604358	0.0561493	0.020864	0.152272	3.20693	0.858253	11.6882	0.349884	0	0.461631	0.433778	0.494781	0.055963	0.0227042	0.136707	3.44009	1.01141	12.3537
Rv0743c	Rv0743c	hypothetical protein	Hypothetical protein	0.311589	2	0.377259	0.196235	3.27388	0.0266656	0.0188879	0.0367871	5.07219	2.95533	8.83413	0.997706	0.311114	2	0.376965	0.195825	3.31735	0.0266867	0.0189513	0.0364175	5.06746	2.908	8.93719	0.0758709	0	0.508839	0.305584	0.682127	0.0431078	0.0286148	0.0632135	4.29412	2.55573	7.40062
Rv0744c	Rv0744c	transcriptional regulator	Possible transcriptional regulatory protein	0.306586	1	0.391216	0.206106	2.46483	0.0258944	0.0172596	0.0409718	5.47631	3.05022	9.97016	0.954264	0.316977	1	0.386582	0.198999	2.6734	0.0252611	0.0171206	0.0356477	5.49914	3.09585	9.89947	0.149828	0	0.550207	0.27431	0.799795	0.0394984	0.0248081	0.0613039	4.87547	2.74791	8.55307
Rv0745	Rv0745	hypothetical protein	Conserved hypothetical protein	0.303037	3	0.367026	0.169407	2.87782	0.0408545	0.0291916	0.0568808	3.3883	2.10617	5.47808	0.997084	0.303793	3	0.367075	0.17419	2.89874	0.0409095	0.0292245	0.0565819	3.36636	2.06867	5.53557	0.0799619	0	0.461885	0.102914	0.711036	0.0605184	0.0398967	0.0872598	3.20063	2.01031	5.16604
Rv0746	PE_PGRS9	PE-PGRS family protein	PE-PGRS family protein PE_PGRS9	0.318379	4	0.399214	0.166083	1.6719	0.0361252	0.028891	0.0444997	3.43166	2.42926	4.82098	0.999962	0.31852	4	0.39974	0.168337	1.6658	0.0360789	0.0286929	0.0447008	3.43309	2.43194	4.85841	0.152532	0	0.405865	0.153601	0.956727	0.0609494	0.0471736	0.0764274	3.23059	2.28577	4.55324
Rv0747	PE_PGRS10	PE-PGRS family protein	PE-PGRS family protein PE_PGRS10	0.350524	0	0.467417	0.329184	0.682914	0.0573135	0.0260155	0.124221	3.68892	1.27563	10.4498	0.52813	0.346294	0	0.458129	0.233966	0.890596	0.0574206	0.0283346	0.116749	3.68892	1.34626	10.053	0.354164	0	0.474711	0.407711	0.785307	0.05785	0.0234607	0.131381	3.65193	1.29363	10.6381
Rv0748	Rv0748	hypothetical protein	Possible antitoxin VapB31	0.334518	0	0.443789	0.405362	0.485738	0.0562586	0.0232425	0.130121	3.09939	0.845651	10.6389	0.5	0.344087	0	0.453965	0.385451	0.539922	0.0557248	0.0213579	0.13768	3.30679	0.869124	10.7944	0.342827	0	0.449859	0.432559	0.465594	0.0556147	0.0236885	0.127962	2.92119	0.847106	10.1605
Rv0749	Rv0749	hypothetical protein	Possible toxin VapC31. Contains PIN domain.	0.341356	0	0.453097	0.392344	0.504466	0.0576465	0.0229672	0.151534	3.16141	0.831716	11.4212	0.5	0.345347	0	0.458659	0.358378	0.564773	0.0600686	0.0236429	0.157864	3.25744	0.931029	11.4923	0.340387	0	0.447793	0.434972	0.467647	0.0548533	0.0229494	0.1451	3.07455	0.773566	11.0234
Rv0749A	Rv0749A	hypothetical protein	Hypothetical protein (fragment)	0.0404667	0	0.2472	0.197509	0.426974	0.0602712	0.0301999	0.113727	6.73186	2.79973	16.1873	0.0421088	0.265848	0	0.311388	0.18907	2.0046	0.036924	0.0204802	0.063545	7.73784	3.10713	20.4326	0.0314938	0	0.245392	0.198613	0.391364	0.0614615	0.032519	0.113266	6.70484	2.79856	15.7291
Rv0750	Rv0750	hypothetical protein	Conserved hypothetical protein	0.340216	0	0.460338	0.415945	0.521385	0.0568664	0.0232843	0.148933	3.23509	0.878995	11.8533	0.5	0.344698	0	0.456925	0.374513	0.535883	0.0599855	0.0233407	0.155768	3.33388	0.935019	12.4038	0.339904	0	0.449847	0.434536	0.468434	0.0539754	0.021889	0.13123	3.13247	0.850732	11.0162
Rv0751c	mmsB	3-hydroxyisobutyrate dehydrogenase	Probable 3-hydroxyisobutyrate dehydrogenase MmsB (hibadh)	0.323616	8	0.402238	0.198344	4.78337	0.0233904	0.0173739	0.0309688	3.5845	2.26278	5.60051	1	0.323779	7	0.403001	0.200899	4.78245	0.0234002	0.0174957	0.0309743	3.59315	2.27109	5.6695	0.19116	0	0.659678	0.338373	0.890081	0.0359912	0.025106	0.0514712	3.30046	2.16896	4.91373
Rv0752c	fadE9	acyl-CoA dehydrogenase	Probable acyl-CoA dehydrogenase FadE9	0.271627	1	0.346923	0.18654	2.12801	0.0274018	0.0199695	0.0547228	4.1507	2.84026	6.14655	0.925235	0.291924	3	0.350191	0.180942	2.32031	0.0259873	0.0199695	0.0335593	4.2118	2.91195	6.19407	0.0194957	0	0.308949	0.097668	0.525438	0.0526213	0.0395803	0.0688721	3.68511	2.49323	5.46392
Rv0753c	mmsA	methylmalonate-semialdehyde dehydrogenase	Probable methylmalonate-semialdehyde dehydrogenase MmsA (methylmalonic acid semialdehyde dehydrogenase) (MMSDH)	0.299155	9	0.358585	0.167391	3.51782	0.0281022	0.0225513	0.034351	5.72067	4.1098	8.13902	1	0.298774	9	0.358335	0.169828	3.44181	0.0281764	0.0225716	0.0346956	5.72092	4.06464	8.08074	0.0366078	0	0.362153	0.15997	0.721218	0.0551837	0.0427801	0.0709108	5.01998	3.61379	6.9924
Rv0754	PE_PGRS11	PE-PGRS family protein	PE-PGRS family protein PE_PGRS11	0.305822	12	0.368425	0.161235	3.75959	0.0276919	0.0224666	0.0338526	4.47427	3.33822	6.14974	1	0.305569	12	0.368542	0.159824	3.82187	0.0276613	0.0225573	0.033724	4.48077	3.33242	6.11927	0.0483086	0	0.440067	0.224779	0.895835	0.0491883	0.0390873	0.0613701	3.94871	2.93207	5.2836
Rv0755c	PPE12	PPE family protein	PPE family protein PPE12	0.327708	8	0.409035	0.161704	2.89368	0.0404165	0.0331372	0.0490356	2.76137	2.09407	3.73042	1	0.32705	8	0.407614	0.161727	2.85755	0.0404403	0.033101	0.0489192	2.75675	2.06783	3.70302	0.142264	0	0.595753	0.379692	1.03437	0.0596351	0.0460001	0.076111	2.54391	1.92592	3.37867
Rv0755A	Rv0755A	transposase	Putative transposase (fragment)	0.0387705	0	0.284058	0.196187	0.440363	0.084073	0.0511579	0.128941	4.71754	2.31854	9.97182	0.0533953	0.254931	0	0.303315	0.163309	1.96968	0.0569994	0.03516	0.088066	5.47061	2.76241	11.6463	0.0247131	0	0.282827	0.195878	0.418745	0.086333	0.0555272	0.130872	4.6756	2.31841	10.0907
Rv0756c	Rv0756c	hypothetical protein	Unknown protein	0.322614	3	0.39412	0.19393	3.30429	0.0259821	0.0190534	0.0348632	3.42219	2.19283	5.34361	1	0.322587	3	0.394215	0.192945	3.29803	0.0260103	0.0190169	0.0352225	3.41276	2.18542	5.32547	0.153376	0	0.604929	0.329851	1.00981	0.0390137	0.0268958	0.0574095	3.09215	1.98182	4.80336
Rv0757	phoP	two component system response transcriptional positive regulator PHOP	Possible two component system response transcriptional positive regulator PhoP	0.313834	5	0.378924	0.186047	3.90882	0.0277464	0.020116	0.0377372	3.13233	1.98421	5.00365	0.999341	0.313715	5	0.37741	0.187654	3.90026	0.0277079	0.020082	0.0378358	3.1294	1.98754	4.97988	0.123133	0	0.505426	0.14479	1.00381	0.0455705	0.0316371	0.0652708	2.81279	1.80374	4.37266
Rv0758	phoR	two component system response sensor kinase membrane associated PHOR	Possible two component system response sensor kinase membrane associated PhoR	0.362037	32	0.456886	0.14599	5.16514	0.0534681	0.0451992	0.0638886	3.31637	2.6199	4.21848	1	0.361891	31	0.456023	0.143554	5.14234	0.0534761	0.0451848	0.0637645	3.30788	2.62092	4.16233	0.712028	289	1.03357	0.0717462	1.71467	0.0536185	0.0419152	0.0674299	3.04297	2.43849	3.7876
Rv0759c	Rv0759c	hypothetical protein	Conserved hypothetical protein	0.0464925	0	0.249531	0.0870536	0.458735	0.0388438	0.0164443	0.0656037	2.94414	1.45853	6.00874	0.0989925	0.28782	1	0.341878	0.223196	2.47464	0.0196011	0.0122928	0.0301571	3.17815	1.55436	6.56109	0.0194173	0	0.240705	0.0789245	0.388864	0.0420929	0.0253808	0.0664315	2.91636	1.44899	5.988
Rv0760c	Rv0760c	hypothetical protein	Conserved protein	0.0581691	0	0.337575	0.242374	0.506146	0.0406028	0.017971	0.0737013	4.6811	2.33554	9.29	0.156363	0.293376	0	0.351074	0.209224	2.03682	0.0223427	0.0146395	0.0345755	5.13744	2.62812	10.2396	0.0157294	0	0.336379	0.239718	0.422697	0.0453478	0.0273108	0.07399	4.5826	2.3286	8.9074
Rv0761c	adhB	zinc-containing alcohol dehydrogenase NAD dependent ADHB	Possible zinc-containing alcohol dehydrogenase NAD dependent AdhB	0.00859867	0	0.203211	0.0830617	0.395302	0.0428745	0.0302606	0.0591687	5.11366	3.13264	8.8296	0.000570891	0.291726	2	0.348719	0.218907	2.4477	0.0156938	0.0115143	0.0209938	5.76672	3.49627	9.77953	0.00813556	0	0.203073	0.0828687	0.388858	0.042936	0.0304103	0.0586854	5.12197	3.13264	8.85675
Rv0762c	Rv0762c	hypothetical protein	Conserved hypothetical protein	0.310105	3	0.381493	0.194105	3.23187	0.0286677	0.0200578	0.042205	4.75892	2.73136	8.28646	0.982754	0.313763	3	0.379192	0.188939	3.35606	0.0283823	0.0199798	0.0398604	4.7667	2.73821	8.33976	0.12692	0	0.487855	0.21157	0.823482	0.0460411	0.0294693	0.068344	4.07012	2.43128	6.87226
Rv0763c	Rv0763c	ferredoxin	Possible ferredoxin	0.242544	0	0.41393	0.232239	1.70208	0.0497821	0.0299973	0.089452	5.32111	2.59965	10.8948	0.72226	0.306908	0	0.369648	0.167646	2.61883	0.0455081	0.0284845	0.0718425	5.49501	2.79251	11.1022	0.087692	0	0.561238	0.515466	0.610014	0.0621125	0.0369276	0.102723	4.77849	2.44853	9.56534
Rv0764c	cyp51	cytochrome P450 sterol 14-alpha demethylase	Cytochrome P450 51 Cyp51 (CYPL1) (P450-L1A1) (sterol 14-alpha demethylase) (lanosterol 14-alpha demethylase) (P450-14DM)	0.319243	8	0.391131	0.17459	3.77681	0.0273412	0.0216676	0.0348065	5.30412	3.71642	7.65703	1	0.319544	8	0.392153	0.178436	3.8208	0.0272418	0.0215762	0.0346924	5.30061	3.70199	7.60415	0.113465	0	0.599629	0.289376	0.916502	0.0429235	0.03121	0.0565857	4.4143	3.147	6.16981
Rv0765c	Rv0765c	short-chain dehydrogenase	Probable oxidoreductase	0.312656	3	0.378388	0.180872	3.56374	0.0263207	0.0199009	0.0344487	2.93539	1.89653	4.51476	1	0.312834	3	0.378703	0.183175	3.57707	0.0263013	0.0197014	0.0346729	2.95138	1.92631	4.52643	0.0736717	0	0.552421	0.367586	0.709509	0.0416698	0.0294204	0.0579409	2.63551	1.73601	4.0551
Rv0766c	cyp123	cytochrome P450 123	Probable cytochrome P450 123 Cyp123	0.32302	6	0.39896	0.178298	3.55428	0.0289706	0.0226148	0.0368242	4.76548	3.41375	6.84733	0.999972	0.323293	6	0.39884	0.179219	3.6203	0.029011	0.0226613	0.0368074	4.76415	3.3484	6.80234	0.0995895	0	0.580082	0.346294	0.870192	0.0459349	0.0339173	0.0613917	4.0874	2.86206	5.87978
Rv0767c	Rv0767c	hypothetical protein	Conserved hypothetical protein	0.305319	3	0.368365	0.193989	2.91014	0.0283158	0.0206547	0.0384018	5.43403	3.26586	8.80525	0.999449	0.305399	3	0.368011	0.196757	2.9903	0.0282105	0.0205893	0.0383537	5.42042	3.27016	8.8469	0.103455	0	0.424827	0.173887	0.932343	0.0480294	0.0321004	0.0687773	4.85228	2.94242	7.97172
Rv0768	aldA	aldehyde dehydrogenase	Probable aldehyde dehydrogenase NAD dependent AldA (aldehyde dehydrogenase [NAD+])	0.30329	9	0.365818	0.170052	3.71901	0.0292124	0.0237493	0.0359703	4.69655	3.35532	6.68055	1	0.303025	9	0.364892	0.171294	3.72775	0.0292509	0.0237954	0.0359703	4.69881	3.35877	6.62584	0.037554	0	0.412422	0.216609	0.658477	0.0520844	0.0403303	0.0663514	4.08003	2.93725	5.76122
Rv0769	Rv0769	short-chain dehydrogenase	Probable dehydrogenase/reductase	0.262782	0	0.399734	0.239066	2.42326	0.0270367	0.0180445	0.0520714	4.2052	2.6179	6.95906	0.803917	0.310893	1	0.378896	0.201095	3.27015	0.0242362	0.0176865	0.0330143	4.28128	2.6119	7.05508	0.0676277	0	0.492489	0.383085	0.820788	0.0419522	0.0291356	0.0600756	3.88527	2.42365	6.35135
Rv0770	Rv0770	dehydrogenase/reductase	Probable dehydrogenase/reductase	0.313232	6	0.380216	0.190294	4.01713	0.0256128	0.019598	0.0340463	3.34593	2.24609	5.14146	1	0.313176	6	0.380335	0.189829	4.06935	0.0255772	0.0194463	0.0339913	3.35616	2.23817	5.1423	0.0979303	0	0.48308	0.114405	0.817182	0.0413905	0.0294857	0.0567278	3.05753	2.02924	4.7599
Rv0771	Rv0771	4-carboxymuconolactone decarboxylase	Possible 4-carboxymuconolactone decarboxylase (CMD)	0.300754	4	0.361233	0.17711	3.79297	0.0383801	0.0271614	0.0537382	4.33336	2.62197	7.36559	0.999988	0.301431	4	0.362225	0.178746	3.76273	0.0383867	0.027157	0.0538333	4.34774	2.59308	7.48931	0.07375	0	0.479206	0.27959	0.724175	0.0602177	0.0399726	0.0887668	3.71296	2.25329	6.33798
Rv0772	purD	phosphoribosylamine--glycine ligase	Probable phosphoribosylamine--glycine ligase PurD (GARS) (glycinamide ribonucleotide synthetase) (phosphoribosylglycinamide synthetase) (5'-phosphoribosylglycinamide synthetase)	0.311158	3	0.38381	0.195348	3.83003	0.0218235	0.0172464	0.027829	4.62433	3.12257	6.87456	1	0.310909	3	0.383579	0.196503	3.74727	0.0218823	0.0172257	0.0279158	4.62851	3.12967	6.92473	0.0722282	0	0.429824	0.0701705	0.845955	0.038171	0.0284992	0.0510921	3.9521	2.7154	5.85236
Rv0773c	ggtA	bifunctional cephalosporin acylase/gamma-glutamyltranspeptidase	Probable bifunctional acylase GgtA: cephalosporin acylase (GL-7ACA acylase) + gamma-glutamyltranspeptidase (GGT)	0.320147	6	0.395447	0.187894	3.28224	0.025077	0.020161	0.03119	5.39021	3.74964	7.8138	1	0.320494	6	0.395534	0.189976	3.24498	0.0251073	0.0200801	0.0311909	5.385	3.7769	7.71524	0.074573	0	0.506585	0.167691	0.773847	0.0433646	0.03356	0.0559637	4.85695	3.45715	6.75698
Rv0774c	Rv0774c	hypothetical protein	Probable conserved exported protein	0.310719	6	0.376769	0.186384	3.74087	0.0296164	0.0226971	0.038719	3.58152	2.44306	5.20393	1	0.310261	6	0.375439	0.189831	3.74514	0.0295762	0.0226507	0.0383017	3.56706	2.43337	5.22379	0.0570407	0	0.47068	0.235769	0.758406	0.0495575	0.0355474	0.0670014	3.18046	2.16146	4.64347
Rv0775	Rv0775	hypothetical protein	Conserved hypothetical protein	0.316121	5	0.384634	0.188051	3.82642	0.0301182	0.0217295	0.0406781	4.31649	2.6416	6.84963	0.999995	0.315972	5	0.384247	0.188348	3.85243	0.0301675	0.0216313	0.0409001	4.30423	2.63841	6.86476	0.155409	0	0.524378	0.277861	1.0795	0.0456547	0.0313458	0.0652771	3.82184	2.43185	6.15224
Rv0776c	Rv0776c	hypothetical protein	Conserved hypothetical protein	0.317612	4	0.386568	0.190037	3.38416	0.0279561	0.0209905	0.036694	4.11122	2.63442	6.40095	1	0.317402	4	0.386318	0.190692	3.35761	0.0280658	0.0209905	0.0368559	4.11036	2.63359	6.38115	0.0904805	0	0.607729	0.481783	0.941237	0.0437668	0.0304574	0.060202	3.76366	2.48246	5.92141
Rv0777	purB	adenylosuccinate lyase	Probable adenylosuccinate lyase PurB (adenylosuccinase) (ASL) (ASASE)	0.0276758	0	0.160565	0.0495836	0.637101	0.0342508	0.0256112	0.0452572	8.13509	4.80527	14.749	0.00104145	0.290729	3	0.35053	0.21328	2.62636	0.0139474	0.0105551	0.0183002	9.23543	5.55188	16.0578	0.0274753	0	0.160275	0.04909	0.636568	0.034269	0.0255959	0.0452407	8.10597	4.78362	14.558
Rv0778	cyp126	cytochrome P450 126	Possible cytochrome P450 126 Cyp126	0.309628	4	0.374195	0.185458	3.63994	0.0265785	0.0209384	0.0336614	3.18722	2.20699	4.59958	0.999998	0.309117	4	0.372868	0.186405	3.61553	0.0265681	0.0209421	0.0336482	3.17657	2.2185	4.56389	0.071929	0	0.429423	0.259874	0.777601	0.0469745	0.0346542	0.0620995	2.70853	1.91036	3.83194
Rv0779c	Rv0779c	transmembrane protein	Possible conserved transmembrane protein	0.313859	5	0.378724	0.172294	3.14887	0.0352093	0.0258079	0.0476163	3.23103	2.13223	5.04652	0.999829	0.313346	5	0.377965	0.17296	3.08185	0.0351054	0.0257197	0.0477777	3.23264	2.13048	5.04651	0.120107	0	0.575047	0.259977	0.818355	0.0515249	0.0349536	0.0744774	2.99829	1.9884	4.6252
Rv0780	hemH	phosphoribosylaminoimidazolesuccinocarboxamide synthase	Phosphoribosylaminoimidazole- succinocarboxamide synthase PurC (SAICAR synthetase)	0.29821	1	0.363878	0.194473	2.81521	0.0226949	0.0169717	0.030294	6.23584	3.86222	10.4026	0.999549	0.297374	1	0.36227	0.195787	2.84433	0.0227888	0.0169835	0.0300725	6.23166	3.77035	10.4026	0.0285475	0	0.352742	0.183685	0.594603	0.0437737	0.0310716	0.0608584	5.2378	3.2255	8.64779
Rv0781	ptrBa	oligopeptidase B	Probable protease II PtrBa [first part] (oligopeptidase B)	0.321265	3	0.389987	0.180666	3.27369	0.0337958	0.0255568	0.0443786	3.78783	2.42592	6.0796	0.999664	0.321323	3	0.389916	0.180263	3.33218	0.0338618	0.025529	0.0443786	3.78866	2.45269	6.05347	0.151642	0	0.575382	0.186607	0.911818	0.0490579	0.0338164	0.0699963	3.29209	2.13228	5.10977
Rv0782	ptrBb	oligopeptidase B	Probable protease II PtrBb [second part] (oligopeptidase B)	0.312289	10	0.378261	0.173152	3.5104	0.0278638	0.0224724	0.0342691	3.56046	2.62236	4.80833	1	0.312218	10	0.378435	0.172858	3.57202	0.0278103	0.0225834	0.0340785	3.55868	2.611	4.84659	0.0763869	0	0.484608	0.234187	1.32196	0.0473717	0.0368708	0.0612224	3.19073	2.3752	4.28224
Rv0783c	emrB	multidrug resistance integral membrane efflux protein EmrB	Possible multidrug resistance integral membrane efflux protein EmrB	0.326318	10	0.397235	0.170273	3.77006	0.0270797	0.0223413	0.0330657	4.05606	2.90983	5.60257	1	0.325687	10	0.39625	0.171913	3.73184	0.0271174	0.0222339	0.033229	4.04624	2.91847	5.57354	0.115344	0	0.631428	0.413388	1.11781	0.0417531	0.0319313	0.0545156	3.63182	2.65622	4.98339
Rv0784	Rv0784	hypothetical protein	Conserved hypothetical protein	0.333088	3	0.413665	0.207342	4.24769	0.022148	0.0162511	0.0307274	6.26796	3.75016	10.8493	1	0.332887	3	0.412995	0.205426	4.16781	0.0221719	0.016072	0.0304779	6.26539	3.74732	10.7072	0.389794	0	0.754744	0.261632	1.24788	0.0295652	0.019117	0.0451064	5.72198	3.43744	9.78214
Rv0785	Rv0785	FAD-binding dehydrogenase	Conserved protein	0.327112	11	0.403222	0.17528	3.78151	0.0269031	0.0217858	0.0333763	3.64269	2.63075	5.00902	1	0.327744	11	0.404152	0.174988	3.76492	0.026841	0.0216866	0.0332013	3.64293	2.64543	4.97268	0.223691	0	0.588941	0.147486	1.64744	0.0404681	0.0311609	0.0516962	3.41594	2.5219	4.62352
Rv0786c	Rv0786c	hypothetical protein	Conserved protein	0.0467442	0	0.250668	0.113188	0.456084	0.043953	0.0205946	0.0711572	7.614	3.52456	16.2851	0.131031	0.279225	0	0.3339	0.205718	2.28311	0.0245872	0.0164846	0.0365995	8.46602	3.98908	18.4695	0.01191	0	0.238805	0.101471	0.383723	0.0480416	0.0311354	0.0715862	7.53511	3.52442	16.2639
Rv0787	Rv0787	hypothetical protein	Unknown protein	0.326234	6	0.404803	0.179836	3.73378	0.0269393	0.0203967	0.0349803	4.50647	3.02564	6.83737	1	0.326495	6	0.405743	0.180293	3.79625	0.0267656	0.0202612	0.0347745	4.52056	3.0118	6.86983	0.243883	0	0.68774	0.38382	1.06773	0.037624	0.0266621	0.051862	4.00046	2.69117	5.93213
Rv0787A	Rv0787A	phosphoribosylformylglycinamidine synthase subunit PurS	Conserved protein	0.0392595	0	0.358379	0.264795	0.447765	0.0413033	0.0231489	0.0672249	5.07119	2.18603	12.278	0.032951	0.287915	0	0.342516	0.213587	2.0359	0.0254585	0.0156658	0.041145	5.39967	2.28423	12.7779	0.0309248	0	0.361769	0.269074	0.441531	0.042062	0.0248045	0.0694471	5.05109	2.21609	11.8881
Rv0788	purQ	phosphoribosylformylglycinamidine synthase I	Probable phosphoribosylformylglycinamidine synthase I PURG (FGAM synthase I)	0.311855	3	0.380547	0.206661	3.46609	0.0200693	0.0140892	0.028236	4.9317	2.80071	8.57588	0.999974	0.31204	3	0.380291	0.205118	3.43125	0.0201144	0.0140146	0.028035	4.90862	2.82758	8.75512	0.0939249	0	0.429965	0.277836	0.927178	0.0354835	0.0235486	0.0516169	4.19529	2.40366	7.48645
Rv0789c	Rv0789c	hypothetical protein	Hypothetical protein	0.293716	2	0.353767	0.177982	3.66714	0.0344312	0.0250646	0.0476648	5.81471	3.54323	9.87331	0.995811	0.294995	2	0.354901	0.181257	3.66286	0.0342524	0.0250231	0.046835	5.76589	3.50694	9.76675	0.0613331	0	0.401216	0.172288	0.640885	0.0562521	0.0386746	0.0801037	5.10111	3.16205	8.4831
Rv0790c	Rv0790c	hypothetical protein	Hypothetical protein	0.308209	6	0.373663	0.187855	4.48326	0.0278941	0.0202884	0.0374477	6.55626	4.02072	10.7556	1	0.30794	6	0.372754	0.185192	4.45313	0.0279166	0.0202884	0.0377446	6.5644	4.03457	10.8018	0.0383253	0	0.506268	0.40644	0.600882	0.0467824	0.0322662	0.0666405	5.65154	3.58235	9.4031
Rv0791c	Rv0791c	hypothetical protein	Conserved protein	0.313947	4	0.38079	0.176808	3.54829	0.0313572	0.0243039	0.0398124	4.85622	3.26924	7.20481	0.999886	0.313445	4	0.380085	0.174174	3.60247	0.0313502	0.0242495	0.039945	4.84288	3.21987	7.19885	0.0644316	0	0.515581	0.294913	0.96308	0.0509414	0.0369952	0.0690447	4.39934	2.96856	6.511
Rv0792c	Rv0792c	GntR family transcriptional regulator	Probable transcriptional regulatory protein (probably GntR-family)	0.328069	3	0.411316	0.188172	4.07725	0.024618	0.0182814	0.0329441	5.49441	3.36958	9.1372	1	0.328433	3	0.411283	0.19201	4.03878	0.0245535	0.0182731	0.0327679	5.50393	3.4305	9.03917	0.287021	0	0.619134	0.321775	1.38013	0.0351232	0.0237985	0.0505356	4.90309	3.13649	7.89491
Rv0793	Rv0793	hypothetical protein	Possible monooxygenase	0.192312	0	0.32448	0.16863	1.49995	0.0397706	0.0223346	0.0758046	7.46481	3.6123	16.4356	0.542834	0.289278	0	0.346054	0.192717	3.54916	0.0321953	0.0210602	0.048863	7.86263	3.83932	17.2696	0.0756903	0	0.305947	0.12512	0.618033	0.0516627	0.0313779	0.0811942	7.13181	3.38638	15.1399
Rv0794c	Rv0794c	oxidoreductase	Probable oxidoreductase	0.303977	5	0.367821	0.171765	3.4463	0.0240959	0.0190379	0.0303533	4.57703	3.14642	6.56796	1	0.303795	5	0.367875	0.174527	3.51408	0.0241035	0.0190867	0.0301828	4.56302	3.16084	6.5327	0.0317145	0	0.391698	0.106287	0.530521	0.0449672	0.0340647	0.0568245	4.02975	2.88587	5.71085
Rv0795	Rv0795	transposase IS6110	Putative transposase for insertion sequence element IS6110 (fragment)	0.340491	0	0.448382	0.38896	0.500124	0.0556791	0.0222305	0.148654	3.17465	0.950583	11.341	0.5	0.346189	0	0.458489	0.358396	0.559735	0.056002	0.0221537	0.145921	3.22641	0.908263	10.9276	0.339352	0	0.456112	0.43684	0.478361	0.0555268	0.0219786	0.151311	3.187	0.983218	11.2372
Rv0797	Rv0797	IS1547 transposase	Putative transposase for insertion sequence element IS1547	0.334919	0	0.446977	0.334513	0.553132	0.0458343	0.0187107	0.109959	2.63184	0.784258	9.01578	0.556311	0.342951	0	0.450416	0.279854	0.646404	0.0435426	0.0175707	0.0991198	2.64384	0.784258	9.26206	0.326261	0	0.440188	0.415177	0.47984	0.0493326	0.0205536	0.119206	2.61348	0.82376	8.69192
Rv0798c	cfp29	hypothetical protein	29 KDa antigen CFP29	0.310594	2	0.378699	0.193607	3.64415	0.0227484	0.0167278	0.0308205	4.52179	2.76603	7.24687	0.999891	0.310952	2	0.378995	0.198192	3.67949	0.0226849	0.0166994	0.0307647	4.54078	2.80099	7.33618	0.0986876	0	0.406183	0.0901115	0.868984	0.0392896	0.0269381	0.0561065	4.01246	2.50426	6.53321
Rv0799c	Rv0799c	hypothetical protein	Conserved protein	0.00554925	0	0.201411	0.156497	0.260477	0.0498006	0.0362537	0.0672633	5.54464	3.30102	9.34671	5.25567e-07	0.278892	0	0.3326	0.195257	1.96554	0.0203123	0.0151208	0.0273462	6.58987	3.88131	11.6425	0.00529022	0	0.201336	0.156302	0.259449	0.0498109	0.0360986	0.067331	5.51993	3.30094	9.3302
Rv0800	pepC	aminopeptidase	Probable aminopeptidase PepC	0.310494	5	0.374311	0.171055	3.62749	0.0280549	0.0222444	0.0358626	5.6261	3.91512	8.07649	1	0.311036	5	0.375152	0.172253	3.67579	0.0280312	0.0219587	0.0355697	5.6385	3.93249	8.12355	0.0717789	0	0.511894	0.286365	0.806219	0.0466556	0.0350254	0.0605632	5.0575	3.5493	7.1529
Rv0801	Rv0801	hypothetical protein	Conserved protein	0.302587	1	0.371745	0.191792	3.25571	0.0340465	0.0227609	0.0506641	3.95451	2.1914	7.45118	0.987666	0.304977	2	0.368933	0.187523	3.38056	0.0339119	0.0227364	0.0499756	3.95764	2.21327	7.35551	0.0720942	0	0.529876	0.281876	0.617741	0.0503209	0.0298597	0.0767918	3.6961	2.07852	6.63127
Rv0802c	Rv0802c	hypothetical protein	Possible succinyltransferase in the GCN5-related N-acetyltransferase family	0.313154	4	0.384864	0.189576	3.78229	0.0273607	0.0196807	0.0377197	6.8641	3.97291	11.8883	0.999908	0.313129	4	0.38508	0.189403	3.74366	0.0273336	0.0198365	0.0375762	6.86556	4.00288	11.8429	0.205844	0	0.449989	0.138708	1.32547	0.0421899	0.0288127	0.059674	5.98119	3.52807	10.5572
Rv0803	purL	phosphoribosylformylglycinamidine synthase II	Phosphoribosylformylglycinamidine synthase II PurL (FGAM synthase II)	0.28815	7	0.344768	0.165179	3.38525	0.0226776	0.0186347	0.027542	4.49777	3.28712	6.08286	0.999997	0.288088	7	0.344317	0.165431	3.23088	0.0227082	0.0186347	0.0275824	4.4923	3.29862	6.13563	0.0170189	0	0.25151	0.115496	0.524594	0.0527815	0.042288	0.0645668	3.99755	2.99124	5.41642
Rv0804	Rv0804	hypothetical protein	Conserved hypothetical protein	0.202584	0	0.365141	0.226574	1.63624	0.033789	0.0206109	0.0631164	6.15141	3.57092	10.9566	0.607987	0.297805	1	0.356527	0.185308	3.01624	0.0271078	0.0195951	0.0370611	6.37373	3.68243	11.1209	0.0537467	0	0.377978	0.247726	0.749753	0.0472883	0.0328209	0.0684034	5.89751	3.50304	10.6066
Rv0805	Rv0805	hypothetical protein	Class III cyclic nucleotide phosphodiesterase (cNMP PDE)	0.312211	7	0.38256	0.167498	3.47877	0.0344398	0.0266512	0.0438637	6.42054	4.45522	9.69503	1	0.312124	7	0.382398	0.165531	3.51451	0.0343869	0.026737	0.0437235	6.40811	4.42065	9.64774	0.122405	0	0.53405	0.151501	0.979303	0.0510813	0.0381701	0.0681309	5.53872	3.76347	8.19299
Rv0806c	cpsY	UDP-glucose-4-epimerase CpsY	Possible UDP-glucose-4-epimerase CpsY (galactowaldenase) (UDP-galactose-4-epimerase) (uridine diphosphate galactose-4-epimerase) (uridine diphospho-galactose-4-epimerase)	0.303541	7	0.368235	0.186553	3.80353	0.0242102	0.0195248	0.0304732	5.05436	3.50432	7.22941	0.999961	0.304	7	0.369116	0.188524	3.74751	0.0241534	0.0192489	0.0302991	5.04876	3.49929	7.3344	0.0269147	0	0.305648	0.0473925	0.607368	0.0482114	0.0370243	0.0620009	4.3369	3.07335	6.20068
Rv0807	Rv0807	hypothetical protein	Conserved hypothetical protein	0.301612	1	0.39179	0.216916	2.1763	0.0238882	0.015395	0.0390865	4.03905	2.17449	7.793	0.936627	0.313633	1	0.379556	0.203091	2.33052	0.0233731	0.0153483	0.0346947	4.04292	2.1745	7.8586	0.117653	0	0.585534	0.392619	0.686481	0.035635	0.0223638	0.0563805	3.54091	1.87805	6.76125
Rv0808	purF	amidophosphoribosyltransferase	Amidophosphoribosyltransferase PurF (glutamine phosphoribosylpyrophosphate amidotransferase) (ATASE) (gpatase)	0.291477	2	0.351372	0.18403	2.65327	0.0198226	0.0155958	0.0251094	5.83355	3.94209	8.78597	0.999387	0.291758	2	0.351554	0.18405	2.60483	0.019841	0.015582	0.0249716	5.83381	3.94852	8.72693	0.0183697	0	0.261311	0.137576	0.47555	0.0450445	0.0345341	0.0576236	5.16698	3.52143	7.76893
Rv0809	purM	phosphoribosylaminoimidazole synthetase	Probable phosphoribosylformylglycinamidine CYCLO-ligase PurM (AIRS) (phosphoribosyl-aminoimidazole synthetase) (air synthase)	0.0747802	0	0.229613	0.0817841	0.554617	0.0413366	0.0179271	0.0635045	4.25591	2.70297	6.9616	0.196639	0.282727	3	0.337206	0.194755	2.83637	0.0213376	0.0161276	0.027975	4.71537	3.0205	7.4861	0.0242384	0	0.209935	0.0590971	0.48701	0.0485113	0.0358411	0.0644806	4.14172	2.66602	6.51059
Rv0810c	Rv0810c	hypothetical protein	Conserved hypothetical protein	0.03945	0	0.157187	0.093406	0.570039	0.0674754	0.0349486	0.117554	1.98563	0.906221	4.47971	0.024302	0.246425	1	0.289748	0.192041	1.38898	0.0371754	0.022247	0.0602091	2.31843	1.08216	5.25989	0.0334213	0	0.154586	0.0922815	0.550516	0.0687709	0.0384835	0.118986	1.97679	0.901009	4.37918
Rv0811c	Rv0811c	hypothetical protein	Conserved protein	0.313996	4	0.384676	0.18269	3.5077	0.0272744	0.0206743	0.0351592	3.62833	2.45959	5.39571	0.999999	0.314619	4	0.385701	0.182527	3.49689	0.0272266	0.0208068	0.0350484	3.6372	2.45314	5.44413	0.0905593	0	0.479205	0.103063	1.0858	0.0438445	0.0320017	0.0587408	3.32885	2.28781	4.82224
Rv0812	Rv0812	4-amino-4-deoxychorismate lyase	Probable amino acid aminotransferase	0.314628	6	0.386231	0.20209	3.55742	0.019281	0.0139923	0.0256772	6.34756	3.90775	10.6871	1	0.314578	7	0.386525	0.200965	3.59836	0.0192695	0.014059	0.0258843	6.34354	3.91153	10.7322	0.11355	0	0.470229	0.177977	0.767811	0.0335993	0.0226018	0.0468115	5.58751	3.41163	9.56134
Rv0813c	Rv0813c	hypothetical protein	Conserved protein	0.335296	5	0.41525	0.185663	3.72566	0.0296532	0.0219255	0.0400397	3.16121	2.01917	4.97488	1	0.335375	5	0.41632	0.191665	3.70181	0.0296025	0.0219069	0.0395977	3.14232	2.01383	4.96932	0.360924	0	0.831855	0.590446	1.06933	0.0380904	0.0255892	0.0549431	2.82257	1.89983	4.3864
Rv0814c	sseC2	hypothetical protein	Conserved protein SseC2	0.34652	0	0.465089	0.407428	0.514612	0.0555164	0.0196046	0.147114	3.12861	0.846942	10.9844	0.5	0.340797	0	0.446062	0.373604	0.531967	0.0584933	0.0224408	0.143327	3.21852	0.815327	11.6401	0.350106	0	0.467578	0.454063	0.485429	0.0519442	0.0182788	0.152422	3.06914	0.878363	10.2726
Rv0815c	cysA2	thiosulfate sulfurtransferase	Probable thiosulfate sulfurtransferase CysA2 (rhodanese-like protein) (thiosulfate cyanide transsulfurase) (thiosulfate thiotransferase)	0.340119	0	0.443839	0.365718	0.554331	0.0576583	0.0228543	0.144821	3.24573	0.856566	11.9207	0.5	0.343006	0	0.453136	0.311144	0.662663	0.0578244	0.0245654	0.143026	3.24387	0.831805	12.0722	0.34739	0	0.464217	0.43999	0.491905	0.0572531	0.021333	0.14975	3.27351	0.893815	11.6483
Rv0816c	thiX	thioredoxin	Probable thioredoxin ThiX	0.316589	2	0.39013	0.175186	3.5265	0.0399699	0.0280546	0.0548083	6.94848	3.96902	12.3704	0.999991	0.316402	2	0.389682	0.173804	3.52103	0.0400156	0.0281648	0.0556194	6.92238	3.98641	12.2497	0.130163	0	0.617018	0.361494	0.805448	0.0532321	0.035541	0.0785756	6.23735	3.62221	11.0025
Rv0817c	Rv0817c	hypothetical protein	Probable conserved exported protein	0.291767	5	0.348657	0.187673	3.11911	0.0273659	0.0204833	0.0369728	4.67116	3.04589	7.45479	0.998893	0.292299	5	0.349781	0.191186	3.12753	0.0273709	0.0204424	0.0365424	4.65991	3.01302	7.46797	0.0260165	0	0.341586	0.200025	0.586647	0.0556503	0.0400934	0.076871	4.23269	2.75709	6.62775
Rv0818	Rv0818	transcriptional regulator	Transcriptional regulatory protein	0.306076	4	0.371617	0.204916	3.37083	0.0220143	0.0159982	0.029852	3.62843	2.27828	5.87681	0.999998	0.30592	4	0.37121	0.210343	3.30335	0.0220692	0.0161596	0.0302047	3.65708	2.25543	5.89728	0.0810425	0	0.416618	0.186608	0.959807	0.0403576	0.0274706	0.0577659	3.2848	2.03108	5.38742
Rv0819	Rv0819	hypothetical protein	GCN5-related N-acetyltransferase, MshD	0.288295	3	0.346326	0.176798	3.54121	0.0290745	0.0221223	0.0375587	4.29461	2.82109	6.6075	0.999732	0.288313	3	0.345826	0.178496	3.49557	0.0291387	0.022201	0.0375587	4.31356	2.83006	6.55173	0.0463254	0	0.326211	0.174566	0.783544	0.0537951	0.0402969	0.0702827	3.85873	2.62856	5.81344
Rv0820	phoT	phosphate transporter ATP-binding protein	Probable phosphate-transport ATP-binding protein ABC transporter PhoT	0.15201	0	0.338237	0.21083	1.12129	0.032549	0.0169412	0.0578639	4.79425	2.81584	8.3734	0.406691	0.300295	2	0.363158	0.202956	2.85599	0.0217069	0.0156816	0.0301487	5.23554	3.07073	8.96432	0.0510067	0	0.322624	0.175954	0.702216	0.0427986	0.0304034	0.0603373	4.47549	2.70399	7.6226
Rv0821c	phoY2	phosphate transport regulator	Probable phosphate-transport system transcriptional regulatory protein PhoY2	0.185193	0	0.356403	0.221438	1.17852	0.0250204	0.0131125	0.0488813	4.45697	2.47476	8.32799	0.512617	0.305177	2	0.372527	0.230303	2.31107	0.0180969	0.0123091	0.0258982	4.78036	2.61354	8.81321	0.0594431	0	0.34439	0.182648	0.742743	0.035091	0.0228275	0.0521512	4.12975	2.30851	7.52872
Rv0822c	Rv0822c	hypothetical protein	Conserved protein	0.307452	10	0.370832	0.166824	3.50643	0.0220965	0.0180294	0.0273578	4.78037	3.49315	6.54515	1	0.307026	10	0.370335	0.170407	3.3939	0.0221529	0.0180777	0.0272982	4.79503	3.50089	6.56275	0.0330665	0	0.362517	0.122051	0.693499	0.0445028	0.0349946	0.0557895	4.26323	3.13406	5.83989
Rv0823c	Rv0823c	transcriptional regulator	Possible transcriptional regulatory protein	0.320354	4	0.393601	0.196358	3.78219	0.0238566	0.0184949	0.03071	4.49067	3.03631	6.82772	1	0.319704	4	0.392347	0.198203	3.80868	0.0238499	0.0185176	0.0305318	4.48648	2.99508	6.77182	0.0772822	0	0.574463	0.223072	0.744519	0.0387821	0.0276457	0.0528422	4.01136	2.70044	5.93873
Rv0824c	desA1	acyl-ACP desaturase	Probable acyl-[acyl-carrier protein] desaturase DesA1 (acyl-[ACP] desaturase) (stearoyl-ACP desaturase) (protein Des)	0.0189926	0	0.190312	0.0998643	0.553532	0.0369242	0.0255082	0.0524821	4.64232	2.55217	8.57396	0.000880154	0.296342	1	0.357617	0.216141	2.82308	0.0134708	0.00957868	0.0184604	5.69937	3.24505	10.3618	0.0175789	0	0.190804	0.100657	0.550292	0.0369551	0.0255505	0.0521345	4.65454	2.55217	8.60436
Rv0825c	Rv0825c	hypothetical protein	Conserved protein	0.332526	7	0.410413	0.177638	4.06173	0.0383967	0.028198	0.0502861	3.99204	2.59072	6.14136	1	0.33246	7	0.410338	0.179622	3.98527	0.0384779	0.0284112	0.0504242	4.00272	2.61685	6.08995	0.415467	0	0.749891	0.1629	1.14084	0.0485699	0.0327942	0.0681643	3.60782	2.38787	5.52669
Rv0826	Rv0826	hypothetical protein	Conserved hypothetical protein	0.305883	8	0.372469	0.188193	3.58319	0.0272461	0.0207433	0.0354077	6.21382	4.05288	9.51171	0.999942	0.305381	8	0.371145	0.190501	3.65371	0.0273457	0.0209091	0.0353707	6.21678	4.05211	9.55131	0.128416	0	0.315233	0.0469512	1.02468	0.0489785	0.0354845	0.0656527	5.24491	3.43688	7.98803
Rv0827c	Rv0827c	transcriptional regulator	Metal sensor transcriptional regulator KmtR (ArsR-SmtB family)	0.319661	3	0.39905	0.209738	4.51745	0.0193318	0.0122902	0.0297852	5.17406	2.6449	10.4717	0.999978	0.320213	3	0.399636	0.211165	4.62464	0.0193463	0.0123047	0.0297852	5.20373	2.67631	10.7816	0.263365	0	0.625786	0.206625	1.15967	0.0281349	0.0162545	0.0473706	4.68365	2.39071	9.69251
Rv0828c	Rv0828c	deaminase	Possible deaminase	0.0344857	0	0.418687	0.236064	0.532292	0.0567604	0.03562	0.0871216	4.61665	2.508	8.52805	0.00167587	0.298893	0	0.359706	0.18422	2.48266	0.0355567	0.024301	0.0530899	5.28806	2.93108	9.80995	0.0349702	0	0.417893	0.235088	0.530636	0.0568101	0.0354628	0.0872544	4.5954	2.52231	8.50142
Rv0829	Rv0829	hypothetical protein	Possible transposase (fragment)	0.311964	0	0.407951	0.32222	0.491246	0.0595115	0.023934	0.135677	3.58859	1.08422	12.0465	0.504031	0.340943	0	0.448218	0.368341	0.554687	0.0601762	0.0231121	0.136599	3.72983	1.12167	13.078	0.289048	0	0.368405	0.233342	0.44263	0.0595727	0.0247029	0.140171	3.47875	1.0103	12.0595
Rv0830	Rv0830	hypothetical protein	Possible S-adenosylmethionine-dependent methyltransferase	0.295399	4	0.354164	0.180426	3.17898	0.0279628	0.021165	0.0366368	5.71148	3.65421	9.09487	1	0.294488	4	0.35309	0.177207	3.1434	0.0279688	0.0212213	0.0366368	5.74567	3.72501	9.34511	0.0437495	0	0.357435	0.13821	0.678741	0.0496107	0.0359684	0.0672719	4.81231	3.09217	7.48234
Rv0831c	Rv0831c	hypothetical protein	Conserved protein	0.318096	3	0.388219	0.181027	3.26077	0.0310785	0.0229564	0.0412244	5.58402	3.52748	8.8162	1	0.317795	3	0.388635	0.181847	3.21502	0.0311559	0.0232329	0.0415285	5.58115	3.53103	8.76446	0.108257	0	0.596306	0.357606	0.869787	0.0464399	0.0330411	0.0667443	4.90949	3.153	7.72646
Rv0832	PE_PGRS12	PE-PGRS family protein	PE-PGRS family protein PE_PGRS12	0.333942	0	0.46244	0.295692	0.57292	0.0376197	0.0176599	0.0793443	2.57453	0.811743	7.72522	0.69763	0.33874	0	0.442843	0.211948	0.587899	0.0363051	0.0175643	0.0723338	2.56936	0.841501	7.83716	0.326622	0	0.49477	0.450511	0.698665	0.040827	0.0180234	0.0893464	2.50513	0.786582	7.85253
Rv0833	PE_PGRS13	PE-PGRS family protein	PE-PGRS family protein PE_PGRS13	0.324225	0	0.455055	0.410746	0.510953	0.0543392	0.0275245	0.101074	6.90178	2.75068	16.8499	0.0862533	0.341314	0	0.452317	0.221989	0.847475	0.0441278	0.0233376	0.0817234	6.92748	2.67627	17.7227	0.324225	0	0.456407	0.41488	0.50784	0.0554023	0.0280567	0.102049	6.8963	2.75454	17.1146
Rv0834c	PE_PGRS14	PE-PGRS family protein	PE-PGRS family protein PE_PGRS14	0.322212	26	0.394671	0.148696	3.57511	0.0345499	0.0297384	0.0398369	3.51996	2.82792	4.43469	1	0.322044	26	0.39439	0.148587	3.57108	0.0345702	0.0297389	0.0399374	3.51614	2.82792	4.42962	0.129868	0	0.604871	0.0960601	1.21367	0.0485875	0.0405294	0.0580975	3.28524	2.64784	4.10367
Rv0835	lpqQ	lipoprotein LpqQ	Possible lipoprotein LpqQ	0.316007	6	0.38698	0.144389	3.11543	0.0578752	0.0449042	0.075034	6.64587	4.52131	9.9076	0.999134	0.316508	6	0.387366	0.145465	3.15473	0.0579021	0.0448546	0.0747345	6.62556	4.5102	9.92832	0.293473	0	0.507602	0.100461	1.27987	0.0744041	0.0539547	0.100734	5.62664	3.78987	8.44795
Rv0836c	Rv0836c	hypothetical protein	Hypothetical protein	0.313184	8	0.381239	0.173289	4.19284	0.0321802	0.0235109	0.0437665	4.48304	2.8764	7.30336	0.999999	0.313998	8	0.381973	0.182847	4.15122	0.0321576	0.0235973	0.0436191	4.48586	2.85106	7.31125	0.106219	0	0.570032	0.188086	0.942235	0.0489319	0.0341778	0.0691116	3.94153	2.48539	6.18175
Rv0837c	Rv0837c	hypothetical protein	Hypothetical protein	0.302803	6	0.363431	0.173436	3.48999	0.0312694	0.0242337	0.0397777	4.13682	2.8444	6.02672	0.999999	0.3021	6	0.361862	0.173584	3.58994	0.0313325	0.0242667	0.0399603	4.14629	2.84301	6.10401	0.04202	0	0.395539	0.0446711	0.722609	0.0519862	0.0388101	0.0680175	3.58187	2.46086	5.27375
Rv0838	lpqR	lipoprotein LpqR	Probable conserved lipoprotein LpqR	0.324768	4	0.407866	0.201156	4.28916	0.0224995	0.0162546	0.0309059	4.21766	2.61223	6.80739	1	0.324787	4	0.407972	0.199499	4.24439	0.022457	0.0161033	0.0306446	4.23298	2.64342	6.85829	0.34556	0	0.562593	0.177832	1.28668	0.0322769	0.0212128	0.0480623	3.85721	2.36004	6.2171
Rv0839	Rv0839	hypothetical protein	Conserved hypothetical protein	0.306487	3	0.371467	0.194998	3.243	0.024374	0.0184062	0.0332792	3.36622	2.12918	5.36843	0.998873	0.307001	3	0.372035	0.194822	3.24157	0.0243507	0.0180541	0.0330215	3.39067	2.1491	5.44191	0.0691903	0	0.410973	0.166402	0.762651	0.0426862	0.0295881	0.0600357	3.05679	1.9791	4.81298
Rv0840c	pip	proline iminopeptidase	Probable proline iminopeptidase Pip (prolyl aminopeptidase) (pap)	0.322196	5	0.396821	0.189533	3.96542	0.0282808	0.0214638	0.0372182	3.91602	2.57304	6.02791	0.996868	0.321757	4	0.395208	0.185584	3.98717	0.0283727	0.0214427	0.0372974	3.92854	2.56261	6.09271	0.173732	0	0.636987	0.360924	0.96975	0.0418068	0.0289884	0.0581665	3.50713	2.27359	5.38032
Rv0841	Rv0841	transmembrane protein	Probable conserved transmembrane protein	0.279575	0	0.391635	0.222322	2.30185	0.0347967	0.0209075	0.059806	3.86594	1.89309	7.91578	0.857402	0.306395	1	0.369789	0.195053	2.79789	0.0330231	0.0208065	0.0511969	3.90863	1.96371	8.00006	0.115927	0	0.555499	0.363564	0.655841	0.0473582	0.0282782	0.0747461	3.56465	1.78156	7.4386
Rv0842	Rv0842	hypothetical protein	Probable conserved integral membrane protein	0.29878	6	0.36042	0.169775	3.38343	0.0335987	0.0268898	0.041097	5.15744	3.72608	7.2058	1	0.298977	6	0.361025	0.17092	3.40421	0.0335371	0.026945	0.0411638	5.13779	3.71651	7.22788	0.072699	3	0.408545	0.0866832	1.11199	0.0538777	0.0417386	0.0683835	4.71057	3.34759	6.75374
Rv0843	Rv0843	dehydrogenase	Probable dehydrogenase	0.322412	7	0.392002	0.182661	3.81999	0.0317321	0.0249927	0.0401583	6.01436	3.9909	9.17404	1	0.32226	7	0.391295	0.183143	3.85421	0.0317944	0.0249267	0.0402034	6.02402	4.0055	9.20518	0.234919	0	0.557622	0.103788	0.959742	0.0457825	0.0343763	0.0612052	5.22473	3.57174	7.76987
Rv0844c	narL	nitrate/nitrite response transcriptional regulatory protein NarL	Possible nitrate/nitrite response transcriptional regulatory protein NarL	0.307032	3	0.371501	0.187489	3.30587	0.0299825	0.0214992	0.0412671	4.94489	3.14489	8.02616	0.999746	0.306863	3	0.371008	0.188997	3.29018	0.030083	0.0216057	0.0410709	4.95182	3.16025	7.94796	0.0726633	0	0.484828	0.112307	0.702755	0.0493912	0.0343566	0.0714792	4.52587	2.91563	7.36165
Rv0845	Rv0845	two component sensor kinase	Possible two component sensor kinase	0.311223	5	0.378849	0.175402	3.33273	0.0289307	0.0229663	0.0356977	4.18275	3.00096	5.94731	1	0.310614	5	0.377935	0.174861	3.35035	0.0289961	0.0229665	0.0357103	4.18701	2.94935	6.02724	0.0607974	0	0.507256	0.179598	0.722867	0.0462528	0.0349506	0.0601497	3.76857	2.63759	5.56406
Rv0846c	Rv0846c	oxidase	Probable oxidase	0.313445	12	0.37914	0.167947	3.77432	0.0267221	0.0214587	0.0331704	3.96384	2.85507	5.50418	1	0.312702	12	0.378041	0.168714	3.76818	0.0267921	0.0214814	0.033266	3.97389	2.87028	5.50239	0.0485317	0	0.475113	0.223498	0.708294	0.0484223	0.036986	0.0624612	3.53817	2.56172	4.9316
Rv0847	lpqS	lipoprotein LpqS	Probable lipoprotein LpqS	0.305519	3	0.376661	0.186869	4.36206	0.0320977	0.0223859	0.0461685	4.42666	2.51556	7.87204	0.999997	0.305261	3	0.376647	0.185637	4.3163	0.0320619	0.022181	0.0459827	4.44236	2.48603	7.8353	0.0979701	0	0.53976	0.366461	0.71507	0.0464783	0.0288821	0.0714709	4.22529	2.36169	7.68458
Rv0848	cysK2	cysteine synthase A CysK2	Possible cysteine synthase a CysK2 (O-acetylserine sulfhydrylase) (O-acetylserine (thiol)-lyase) (CSASE)	0.302402	9	0.363171	0.174164	3.53124	0.0294452	0.0228977	0.037634	6.55505	4.41912	9.91622	0.999998	0.302023	9	0.362551	0.174869	3.54856	0.029494	0.023207	0.0376078	6.532	4.40917	9.90771	0.0740211	0	0.436604	0.196942	0.871895	0.0504679	0.0367441	0.06638	5.65808	3.88515	8.498
Rv0849	Rv0849	integral membrane transport protein	Probable conserved integral membrane transport protein	0.300328	7	0.362052	0.183301	3.81279	0.0241593	0.0184102	0.0315374	5.26759	3.55132	7.7573	1	0.29995	7	0.361588	0.182129	3.8033	0.0241866	0.018559	0.0314917	5.29035	3.57563	7.847	0.0432591	0	0.373347	0.132669	0.6111	0.0459991	0.0340813	0.0599462	4.59493	3.1828	6.71038
Rv0850	Rv0850	transposase	Putative transposase (fragment)	0.296554	2	0.361855	0.189872	3.40576	0.0367342	0.0244	0.052682	4.80931	2.642	9.15563	0.992278	0.298026	2	0.360132	0.18879	3.30069	0.0366956	0.024496	0.0525387	4.84209	2.70195	9.39244	0.0608232	0	0.48604	0.313569	0.63224	0.0551028	0.0351602	0.0858904	4.36415	2.41549	8.01405
Rv0851c	Rv0851c	short-chain dehydrogenase	Probable short-chain type dehydrogenase/reductase	0.220296	0	0.389271	0.246482	1.48292	0.0329747	0.0211283	0.0623133	6.84742	4.27335	11.1173	0.702981	0.30504	2	0.366134	0.187017	2.3053	0.0278602	0.0207945	0.0371649	7.07852	4.42159	11.5989	0.0200768	0	0.45063	0.328814	0.554191	0.0488146	0.0347487	0.0664526	6.34075	4.02889	10.1875
Rv0852	fadD16	fatty-acid--CoA ligase	Possible fatty-acid-CoA ligase FadD16 (fatty-acid-CoA synthetase) (fatty-acid-CoA synthase)	0.308351	8	0.375331	0.182823	3.36106	0.0309039	0.0233221	0.0402807	5.0302	3.26705	7.85326	1	0.308653	8	0.375809	0.187392	3.36283	0.0308773	0.0233689	0.0403116	5.04582	3.27336	7.87019	0.15272	0	0.470686	0.128141	1.04072	0.0476613	0.0338189	0.0651205	4.636	3.02059	7.20221
Rv0853c	pdc	decarboxylase	Probable pyruvate or indole-3-pyruvate decarboxylase Pdc	0.321691	11	0.39289	0.176333	4.30452	0.0232481	0.0188045	0.0282031	4.232	3.07058	5.89033	1	0.321358	11	0.392805	0.181608	4.24166	0.0233735	0.0188583	0.0285529	4.23573	3.05723	5.88279	0.115301	0	0.579785	0.243561	0.897342	0.0387243	0.0290138	0.0509409	3.81225	2.80075	5.27008
Rv0854	Rv0854	hypothetical protein	Conserved protein	0.206969	0	0.360864	0.2235	1.56698	0.041152	0.0237816	0.0811815	5.75142	3.16832	10.5874	0.67068	0.290872	1	0.347493	0.189743	2.97109	0.0339697	0.0225221	0.0495284	5.93919	3.3284	10.7006	0.0391497	0	0.393907	0.294187	0.563484	0.0603948	0.0388168	0.0915376	5.39727	3.03252	9.77683
Rv0855	far	fatty-acid-CoA racemase	Probable fatty-acid-CoA racemase Far	0.316092	6	0.386158	0.193576	2.97061	0.0236668	0.0178949	0.0312711	5.01162	3.41207	7.65058	1	0.315982	6	0.385803	0.194468	2.90568	0.0236271	0.0179583	0.0309447	5.00168	3.40422	7.64748	0.0685925	0	0.478734	0.187534	0.761605	0.0415258	0.0300109	0.0556593	4.44158	2.95823	6.76969
Rv0856	Rv0856	hypothetical protein	Conserved hypothetical protein	0.296455	1	0.396054	0.21477	2.85473	0.0290515	0.0186244	0.0516161	2.28233	1.26678	4.07249	0.902234	0.314377	3	0.379482	0.192415	3.39468	0.0278234	0.0183644	0.0403235	2.31605	1.28794	4.20372	0.118041	0	0.550378	0.420714	0.750656	0.0444074	0.0261131	0.0700992	2.10796	1.19663	3.83564
Rv0857	Rv0857	hypothetical protein	Conserved hypothetical protein	0.306408	3	0.384695	0.209589	3.50752	0.0263979	0.017147	0.0410478	2.81531	1.64507	4.9477	0.970518	0.312555	4	0.380621	0.204685	3.65654	0.02598	0.0171344	0.0380443	2.82949	1.65003	4.9868	0.105177	0	0.576718	0.400018	0.79868	0.0421031	0.0271062	0.0637435	2.63599	1.52701	4.68585
Rv0858c	Rv0858c	aminotransferase	Probable N-succinyldiaminopimelate aminotransferase DapC (DAP-at)	0.31078	8	0.381375	0.181274	3.63417	0.0288573	0.0226693	0.0364488	5.03498	3.48673	7.35441	1	0.311238	8	0.381921	0.183096	3.69086	0.0287937	0.0226713	0.036171	5.05393	3.53761	7.40673	0.0693073	0	0.502797	0.143145	0.741449	0.0472772	0.0351851	0.0623313	4.65226	3.21122	6.75807
Rv0859	fadA	acetyl-CoA acetyltransferase	Possible acyl-CoA thiolase FadA	0.286417	7	0.341093	0.156849	2.84603	0.0419487	0.0340371	0.0521838	4.36597	3.15595	6.0189	0.99975	0.285963	7	0.340031	0.157765	2.88388	0.0420445	0.0340825	0.0521195	4.36898	3.16507	6.01199	0.00538944	0	0.379028	0.254561	0.455853	0.0780421	0.0609637	0.0999821	4.04353	2.96115	5.53153
Rv0860	fadB	fatty oxidation protein FadB	Probable fatty oxidation protein FadB	0.290498	9	0.344862	0.161825	3.109	0.0273862	0.0225932	0.0326195	4.94484	3.69348	6.69982	1	0.29084	10	0.345434	0.160574	2.9818	0.0273219	0.0226572	0.0326325	4.96282	3.69507	6.69491	0.0100405	0	0.284301	0.0676899	0.457107	0.0597407	0.0485058	0.0731398	4.32004	3.23979	5.7062
Rv0861c	ercc3	DNA helicase ErcC3	DNA helicase Ercc3	0.304607	5	0.368074	0.169958	3.47572	0.023749	0.0191641	0.029822	6.3781	4.38883	9.30983	1	0.304534	4	0.368086	0.174222	3.40803	0.0237452	0.019112	0.0297154	6.36832	4.42769	9.24302	0.0280399	0	0.385172	0.147532	0.648634	0.0463153	0.0350967	0.0588725	5.35189	3.70927	7.68132
Rv0862c	Rv0862c	hypothetical protein	Conserved protein	0.30081	14	0.363261	0.163654	3.35881	0.0263726	0.0218425	0.0314744	4.75045	3.57112	6.28765	1	0.300718	14	0.363374	0.166755	3.37363	0.0263619	0.0219196	0.0314817	4.75222	3.56123	6.32544	0.0509373	0	0.396638	0.172028	0.733006	0.0474385	0.0385806	0.058073	4.13862	3.15441	5.50415
Rv0863	Rv0863	hypothetical protein	Conserved hypothetical protein	0.275979	0	0.372743	0.223793	2.56071	0.0287214	0.01726	0.0530781	2.82814	1.34595	5.8824	0.871858	0.299887	1	0.358728	0.205047	3.15976	0.0273097	0.0169659	0.0432896	2.87069	1.43038	5.86889	0.0904779	0	0.473923	0.197961	0.649185	0.0417596	0.0243241	0.0703456	2.56514	1.22847	5.03448
Rv0864	moaC	molybdenum cofactor biosynthesis protein MoaC	Probable molybdenum cofactor biosynthesis protein C 2 MoaC2	0.218042	0	0.378363	0.159486	1.42015	0.0304266	0.0180767	0.0562423	5.58532	3.05235	10.472	0.580465	0.306833	1	0.37224	0.212006	2.86774	0.0246164	0.0172349	0.0351149	5.80152	3.22516	10.8297	0.0936311	0	0.387711	0.0942231	0.690962	0.0407179	0.0260753	0.0610306	5.33352	2.98347	9.70079
Rv0865	mog	molybdopterin biosynthesis Mog protein	Probable molybdopterin biosynthesis Mog protein	0.00540625	0	0.118653	0.0764589	0.225847	0.0585684	0.0389704	0.0881893	5.44053	2.89117	10.604	2.40693e-06	0.252646	0	0.298715	0.202155	1.95815	0.0257941	0.017604	0.0381264	5.98922	3.13603	11.5898	0.00542882	0	0.119727	0.0775557	0.229097	0.0584949	0.039099	0.0881956	5.44943	2.8911	10.6462
Rv0866	moaE2	molybdenum cofactor biosynthesis protein E2	Probable molybdenum cofactor biosynthesis protein E2 MoaE2 (molybdopterin converting factor large subunit) (molybdopterin [MPT] converting factor, subunit 2)	0.29634	3	0.358141	0.188803	3.39311	0.0331875	0.0221227	0.0478092	4.90889	2.79897	8.74292	0.997766	0.296771	3	0.357652	0.191729	3.40749	0.0331536	0.0221227	0.047406	4.92189	2.815	8.68184	0.0465603	0	0.457815	0.38759	0.586738	0.0534426	0.0350051	0.0791833	4.38101	2.51082	7.93155
Rv0867c	rpfA	resuscitation-promoting factor RpfA	Possible resuscitation-promoting factor RpfA	0.107216	0	0.32483	0.103007	0.487958	0.0559464	0.0391893	0.0762693	5.1789	3.23688	8.63234	0.0149179	0.303755	2	0.376497	0.181944	1.93687	0.0298787	0.0220042	0.040302	5.84056	3.5156	9.99744	0.103932	0	0.323675	0.101579	0.48033	0.0563514	0.0408029	0.0757872	5.15781	3.25066	8.47062
Rv0868c	moaD2	molybdenum cofactor biosynthesis protein D	Probable molybdenum cofactor biosynthesis protein D 2 MoaD2 (molybdopterin converting factor small subunit) (molybdopterin [MPT] converting factor, subunit 1)	0.281196	0	0.421572	0.232703	2.49669	0.0361199	0.0221804	0.0622655	3.20759	1.67888	6.31308	0.767977	0.312989	1	0.38394	0.185909	3.56251	0.0336429	0.0216542	0.0510241	3.26409	1.70836	6.29558	0.185353	0	0.572849	0.347788	0.885287	0.0459608	0.0279239	0.0745626	3.04559	1.61298	5.63944
Rv0869c	moaA	molybdenum cofactor biosynthesis protein A	Probable molybdenum cofactor biosynthesis protein A2 MoaA2	0.322406	8	0.395219	0.187532	3.77453	0.0258992	0.0200577	0.0331842	4.67529	3.16513	6.90942	1	0.321397	8	0.394085	0.18757	3.71025	0.0259099	0.0200214	0.0333928	4.66791	3.1745	6.98112	0.159194	0	0.587934	0.10906	0.862317	0.0398486	0.0291281	0.0537663	4.16686	2.92588	6.09671
Rv0870c	Rv0870c	hypothetical protein	Possible conserved integral membrane protein	0.246822	0	0.344825	0.201437	2.28776	0.043573	0.028159	0.0807017	5.21832	3.00914	9.09831	0.861518	0.28355	1	0.339508	0.180461	3.03915	0.0406899	0.0278139	0.0591579	5.28965	3.09484	9.46236	0.0185013	0	0.383466	0.235092	0.48795	0.0670023	0.0444076	0.0967865	4.69058	2.76132	8.29296
Rv0871	cspB	cold shock-like protein B CspB	Probable cold shock-like protein B CspB	0.086663	0	0.294887	0.159549	0.654998	0.0393398	0.0179754	0.0714369	3.21028	1.62991	6.35344	0.233773	0.285376	0	0.338623	0.204204	2.96218	0.0236685	0.015241	0.0358547	3.53444	1.79105	6.95904	0.0269177	0	0.283516	0.136981	0.490216	0.0459354	0.0275387	0.0735673	3.12649	1.61032	6.10446
Rv0872c	PE_PGRS15	PE-PGRS family protein	PE-PGRS family protein PE_PGRS15	0.333666	17	0.415764	0.17321	4.69338	0.023895	0.0195307	0.028857	3.91243	2.91587	5.29246	1	0.334373	17	0.416913	0.17511	4.75407	0.0238085	0.019621	0.0287625	3.91495	2.91969	5.28855	0.381098	7	0.779537	0.311131	1.37946	0.0323653	0.0251181	0.0416406	3.60431	2.70314	4.79984
Rv0873	fadE10	acyl-CoA dehydrogenase	Probable acyl-CoA dehydrogenase FadE10	0.31124	14	0.377316	0.162217	3.60042	0.0303783	0.0256489	0.0360041	4.36651	3.26651	5.82873	1	0.310602	14	0.376204	0.162129	3.62349	0.0304177	0.0255669	0.036034	4.37422	3.27498	5.886	0.0680654	0	0.469862	0.181122	0.787668	0.0512098	0.0416112	0.0630895	3.79175	2.88918	5.08621
Rv0874c	Rv0874c	hypothetical protein	Conserved hypothetical protein	0.324763	0	0.418543	0.234591	0.529453	0.0464475	0.0194958	0.119463	3.1772	0.845383	11.8068	0.35995	0.339467	0	0.444975	0.296564	0.673657	0.0462657	0.0202574	0.101356	3.28718	0.91918	11.2167	0.318906	0	0.400985	0.165058	0.473118	0.0468125	0.0193176	0.126172	3.09763	0.811092	12.4421
Rv0875c	Rv0875c	hypothetical protein	Possible conserved exported protein	0.310531	2	0.377211	0.193708	3.44253	0.0286124	0.0194529	0.0409129	3.61857	2.06892	6.21007	0.999368	0.311103	2	0.37758	0.195997	3.41566	0.0286379	0.0196437	0.0403661	3.62715	2.08394	6.19011	0.0905641	0	0.508327	0.335153	0.7569	0.0458133	0.0304423	0.069413	3.14844	1.85937	5.33424
Rv0876c	Rv0876c	transmembrane protein	Possible conserved transmembrane protein	0.293736	7	0.352549	0.174212	3.87679	0.0244408	0.0194664	0.0303373	4.50565	3.22515	6.3558	1	0.294567	6	0.354132	0.176189	3.90935	0.0243888	0.0194318	0.0303588	4.51101	3.22515	6.38359	0.020916	0	0.329883	0.135478	0.666156	0.0480492	0.0373805	0.0602872	3.99284	2.84476	5.60942
Rv0877	Rv0877	hypothetical protein	Conserved hypothetical protein	0.193693	0	0.41881	0.211897	1.2526	0.0338799	0.0179355	0.0548911	3.75948	2.33828	5.99734	0.275603	0.310282	4	0.374009	0.200492	3.30353	0.0227594	0.0167079	0.0305216	3.92838	2.45083	6.38481	0.150469	0	0.437195	0.185876	1.20252	0.0394945	0.0271407	0.0561748	3.69667	2.34133	5.80111
Rv0878c	PPE13	PPE family protein	PPE family protein PPE13	0.318612	4	0.400018	0.17321	2.76869	0.0340549	0.0259806	0.0444783	4.22655	2.7803	6.46377	1	0.318574	5	0.399301	0.17341	2.83816	0.0341239	0.0259683	0.0445984	4.22063	2.76508	6.47344	0.188726	0	0.469806	0.308029	1.02662	0.0568056	0.0409569	0.0767609	3.89684	2.61	6.06124
Rv0879c	Rv0879c	transmembrane protein	Possible conserved transmembrane protein	0.0258846	0	0.320873	0.254814	0.394335	0.0458161	0.0270815	0.0726127	6.30696	3.0065	14.1751	0.0180731	0.282458	0	0.338117	0.19932	2.10341	0.0268991	0.0172686	0.0415107	6.69822	3.12696	14.8304	0.0200336	0	0.319919	0.254117	0.39615	0.0463152	0.0278742	0.0734403	6.31583	3.0067	14.3262
Rv0880	Rv0880	MarR family transcriptional regulator	Possible transcriptional regulatory protein (possibly MarR-family)	0.140804	0	0.328559	0.232704	0.99348	0.0281587	0.0141259	0.0536258	6.37355	3.02701	13.8402	0.455104	0.291787	0	0.351129	0.220668	3.3181	0.0198075	0.013187	0.0295451	6.8904	3.27609	15.1784	0.0143959	0	0.311659	0.201092	0.375491	0.0377091	0.0240096	0.0575754	5.94376	2.90444	12.5017
Rv0881	Rv0881	rRNA methyltransferase	Possible rRNA methyltransferase (rRNA methylase)	0.310359	3	0.377146	0.181891	2.52807	0.0285572	0.0218159	0.0371719	4.49134	2.92275	6.87723	0.999956	0.31093	3	0.377805	0.182725	2.52689	0.0285379	0.0216868	0.0371122	4.4884	2.89339	6.95314	0.0443663	0	0.537079	0.425315	0.711033	0.0460638	0.0332579	0.0634708	4.01551	2.65935	6.26907
Rv0882	Rv0882	hypothetical protein	Probable transmembrane protein	0.231809	0	0.349981	0.194098	1.92488	0.0409178	0.0249022	0.0716791	3.54524	1.83169	6.79745	0.755576	0.286106	0	0.342523	0.17945	2.92533	0.0370511	0.0243075	0.0560495	3.60911	1.85278	6.89465	0.0702925	0	0.385592	0.204992	0.64067	0.0551304	0.0355704	0.0835074	3.27572	1.79016	6.10013
Rv0883c	Rv0883c	hypothetical protein	Conserved hypothetical protein	0.00797036	0	0.216763	0.130059	0.381699	0.0556338	0.0403302	0.0762369	5.04067	2.98616	8.61472	1.83869e-05	0.275192	1	0.324777	0.195444	2.15677	0.0251098	0.0184742	0.0340883	5.7419	3.42694	9.8224	0.00805446	0	0.216361	0.128828	0.380455	0.055622	0.0402376	0.0761042	5.04014	2.98998	8.65744
Rv0884c	serC	phosphoserine aminotransferase	Possible phosphoserine aminotransferase SerC (PSAT)	0.186325	0	0.296577	0.184113	1.24325	0.0291691	0.0169711	0.0621358	5.66844	3.53146	9.18059	0.647306	0.283119	2	0.33667	0.185069	2.72545	0.0216119	0.0165522	0.0280266	5.98587	3.80639	9.54993	0.00727394	0	0.233142	0.140996	0.362731	0.0506808	0.0374428	0.0683021	5.09561	3.20625	8.19955
Rv0885	Rv0885	hypothetical protein	Conserved hypothetical protein	0.297169	3	0.357614	0.19359	2.95309	0.0224171	0.0171809	0.0296198	5.66336	3.56322	9.24082	0.999944	0.296779	3	0.356556	0.19353	2.93948	0.0224486	0.0169676	0.0297026	5.66068	3.52402	9.12367	0.0185923	0	0.336577	0.155581	0.476662	0.0475732	0.0337008	0.0646517	5.11514	3.19646	8.22039
Rv0886	fprB	NADPHadrenodoxin oxidoreductase FprB	Probable NADPH:adrenodoxin oxidoreductase FprB (adrenodoxin reductase) (AR) (ferredoxin-NADP(+) reductase)	0.298116	1	0.35998	0.179702	2.56043	0.0244011	0.0194926	0.0303843	6.15191	4.40349	8.60047	0.99942	0.298684	1	0.360492	0.178913	2.58253	0.0243734	0.0195628	0.0302466	6.13715	4.34417	8.61713	0.015801	0	0.339994	0.180169	0.601953	0.0492216	0.0386624	0.0618679	5.48672	3.86467	7.95141
Rv0887c	Rv0887c	hypothetical protein	Conserved hypothetical protein	0.247839	0	0.351144	0.212412	2.22475	0.028066	0.017523	0.0578743	4.65247	2.61512	8.68392	0.824338	0.292966	1	0.351558	0.194721	3.27051	0.0253	0.0172851	0.0369355	4.75649	2.63192	8.90849	0.0373008	0	0.348554	0.22591	0.556361	0.0463986	0.0298633	0.070904	4.20836	2.37492	7.66224
Rv0888	Rv0888	hypothetical protein	Probable exported protein	0.319976	9	0.393165	0.169807	3.19559	0.0305157	0.0248548	0.0375703	2.89662	2.105	3.94797	1	0.320156	9	0.393628	0.172495	3.20962	0.0304928	0.0248984	0.0376312	2.90438	2.12239	3.94246	0.0692041	0	0.556216	0.249491	0.829167	0.0502699	0.0383969	0.0648277	2.69094	2.0016	3.63651
Rv0889c	citA	citrate synthase 2	Probable citrate synthase II CitA	0.325925	10	0.402241	0.176471	4.25774	0.0282785	0.0220053	0.0370528	3.67918	2.58124	5.3319	1	0.325756	10	0.40173	0.174994	4.2907	0.028292	0.0219849	0.0368152	3.67975	2.56187	5.31946	0.224227	0	0.670543	0.301281	1.10244	0.0413634	0.0299235	0.0558401	3.28545	2.29023	4.71126
Rv0890c	Rv0890c	LuxR family transcriptional regulator	Probable transcriptional regulatory protein (probably LuxR-family)	0.317287	18	0.389428	0.163431	3.8795	0.0285914	0.0241965	0.0335482	5.24881	4.06313	6.80351	1	0.316834	16	0.389084	0.159666	3.87337	0.0286408	0.0242132	0.0338323	5.24675	4.07586	6.83241	0.112073	0	0.548742	0.200882	1.41679	0.043829	0.035576	0.0526217	4.46807	3.46897	5.78034
Rv0891c	Rv0891c	transcriptional regulator	Possible transcriptional regulatory protein	0.343514	6	0.434635	0.206629	3.91422	0.0246578	0.0185333	0.0328367	3.78392	2.45828	5.81425	1	0.343792	6	0.435654	0.205662	3.93994	0.024631	0.0185297	0.0325461	3.78417	2.43652	5.80515	0.505969	0	0.907833	0.469258	1.63537	0.0310764	0.0211425	0.0441345	3.3243	2.11335	5.12649
Rv0892	Rv0892	monooxygenase	Probable monooxygenase	0.354087	9	0.453375	0.183633	4.28543	0.0293163	0.0239269	0.0358413	3.98959	2.89934	5.55245	1	0.3536	9	0.452474	0.187906	4.27133	0.0293021	0.0238921	0.0358788	3.97965	2.89067	5.5439	0.599432	23	0.980544	0.330021	1.80949	0.0337821	0.0248169	0.0449154	3.51687	2.53401	4.82456
Rv0893c	Rv0893c	hypothetical protein	Possible S-adenosylmethionine-dependent methyltransferase	0.329502	5	0.410698	0.163308	3.84471	0.041099	0.0330652	0.0512301	5.12064	3.53946	7.44431	1	0.329466	5	0.411328	0.166889	3.87388	0.0410957	0.0329204	0.0512229	5.11314	3.58572	7.40978	0.272675	0	0.729224	0.396808	1.08948	0.0518521	0.0386975	0.0683678	4.44939	3.13519	6.29607
Rv0894	Rv0894	LuxR family transcriptional regulator	Possible transcriptional regulatory protein (possibly LuxR-family)	0.310908	11	0.380868	0.184753	3.80121	0.0296897	0.0236542	0.0376167	3.97941	2.7321	5.82791	1	0.311346	10	0.381908	0.185196	3.84558	0.0295984	0.0235769	0.0375441	3.96083	2.75141	5.71856	0.200095	0	0.428696	0.0744806	1.01046	0.0469314	0.0354614	0.0615015	3.38707	2.36201	4.7704
Rv0895	Rv0895	hypothetical protein	Possible triacylglycerol synthase (diacylglycerol acyltransferase)	0.318435	6	0.387003	0.175448	3.62331	0.0277206	0.0225719	0.0337688	4.05824	2.96608	5.57275	1	0.318706	6	0.387041	0.179093	3.60231	0.0276963	0.0225621	0.033848	4.03594	2.92051	5.55462	0.0881529	0	0.642176	0.459225	0.8212	0.0420725	0.0318794	0.0547522	3.59639	2.64927	5.00351
Rv0896	gltA	type II citrate synthase	Probable citrate synthase I GltA2	0.0075638	0	0.105174	0.0320865	0.479307	0.0639249	0.0480359	0.0829375	4.82457	3.18772	7.50272	8.00446e-11	0.262754	4	0.31216	0.186932	2.06911	0.0234226	0.0182304	0.0297934	6.02707	3.91527	9.34063	0.00754769	0	0.104835	0.0312207	0.4809	0.0639754	0.0478502	0.0836004	4.84901	3.17741	7.61111
Rv0897c	Rv0897c	oxidoreductase	Probable oxidoreductase	0.310379	10	0.376476	0.173449	4.16821	0.0253116	0.0202325	0.0310209	4.56166	3.2403	6.44715	1	0.311157	10	0.378188	0.176824	3.98192	0.0253437	0.0203632	0.0310865	4.55202	3.27709	6.39939	0.0557664	0	0.464413	0.269588	0.701322	0.0445877	0.0340561	0.0574896	4.02694	2.88527	5.59767
Rv0898c	Rv0898c	hypothetical protein	Conserved hypothetical protein	0.303902	3	0.374895	0.205248	5.83784	0.0306893	0.0193511	0.0477777	5.67776	2.74287	12.3864	0.999918	0.303224	3	0.373929	0.204879	5.83197	0.0306837	0.0193451	0.0477777	5.68317	2.75391	12.3776	0.180865	0	0.559465	0.182865	0.796614	0.042555	0.0250122	0.0711973	4.87541	2.38636	9.81162
Rv0899	ompA	outer membrane protein OmpA	Outer membrane protein A OmpA	0.321684	8	0.397238	0.192536	4.07137	0.0259494	0.01968	0.0333546	5.2825	3.39561	8.14776	1	0.321086	8	0.396587	0.192774	4.0701	0.0259477	0.019713	0.033835	5.29962	3.39776	8.27666	0.2257	0	0.612237	0.317923	0.988747	0.0385991	0.0272861	0.0534975	4.63602	3.04392	7.08883
Rv0900	Rv0900	hypothetical protein	Possible membrane protein	0.43336	0	0.664375	0.425969	1.9324	0.036598	0.0204283	0.0659971	3.79408	1.68184	8.55804	0.490789	0.349295	0	0.440076	0.18347	3.48583	0.0348997	0.0204226	0.0568127	3.86816	1.71586	8.70422	0.512278	0	0.979712	0.859005	1.11423	0.0387183	0.0205718	0.0724841	3.74279	1.67874	8.35165
Rv0901	Rv0901	hypothetical protein	Possible conserved exported or membrane protein	0.31768	1	0.384507	0.196211	3.70682	0.025688	0.0174816	0.0363321	6.62768	3.80269	11.9936	0.999675	0.318113	1	0.385467	0.195086	3.70454	0.025694	0.0175894	0.0363309	6.64032	3.80269	12.0684	0.160646	0	0.644465	0.384408	0.88578	0.0371327	0.0228132	0.0578406	6.10302	3.3939	10.8946
Rv0902c	prrB	two component sensor histidine kinase PRRB	Two component sensor histidine kinase PrrB	0.0152892	0	0.163571	0.094131	0.504083	0.044078	0.0327059	0.0585501	4.39806	2.87312	6.82871	3.82268e-05	0.279343	2	0.3348	0.197273	2.31658	0.0162055	0.0123801	0.0211178	4.79225	3.05541	7.70831	0.0151594	0	0.163396	0.0934486	0.499147	0.0440945	0.0326524	0.0584235	4.40549	2.83892	6.87064
Rv0903c	prrA	two component response transcriptional regulatory protein PRRA	Two component response transcriptional regulatory protein PrrA	0.0374237	0	0.129474	0.0573492	0.836284	0.0398673	0.026662	0.0584182	3.28776	1.78241	6.02681	1.8965e-07	0.283497	2	0.338726	0.211983	2.54107	0.0158402	0.010991	0.0228427	3.62814	1.99719	6.85756	0.0374011	0	0.129578	0.056223	0.83572	0.0398699	0.026798	0.0585574	3.29248	1.78813	6.02061
Rv0904c	accD3	acetyl-CoA carboxylase carboxyl transferase subunit beta	Putative acetyl-coenzyme A carboxylase carboxyl transferase (subunit beta) AccD3 (accase beta chain)	0.302959	6	0.368064	0.180227	3.62704	0.0250814	0.0201086	0.0313647	8.90649	5.96026	13.394	1	0.302854	6	0.367737	0.178864	3.5963	0.025113	0.0200872	0.0312142	8.8947	5.99603	13.4083	0.0326094	0	0.382954	0.0819233	0.680597	0.0456495	0.035855	0.0579407	7.82291	5.32144	11.6196
Rv0905	echA6	enoyl-CoA hydratase	Possible enoyl-CoA hydratase EchA6 (enoyl hydrase) (unsaturated acyl-CoA hydratase) (crotonase)	0.300163	1	0.367534	0.187665	2.64032	0.0279189	0.0203749	0.0387479	6.60584	3.98579	11.3468	0.985451	0.303302	1	0.365814	0.189767	2.78482	0.0277131	0.0203005	0.0375135	6.63426	4.01405	11.271	0.052628	0	0.450657	0.299753	0.690622	0.045719	0.0320761	0.0634599	5.77647	3.56443	9.50577
Rv0906	Rv0906	hypothetical protein	Conserved protein	0.17443	0	0.30481	0.136067	1.14288	0.0401533	0.0238242	0.0756917	4.15963	2.82223	6.17234	0.5977	0.283732	2	0.337003	0.175093	2.34377	0.0299178	0.0231796	0.0378453	4.33768	2.98342	6.45635	0.012223	0	0.261145	0.0601036	0.454871	0.0619109	0.0466194	0.0812273	3.91657	2.69908	5.76307
Rv0907	Rv0907	hypothetical protein	Conserved protein	0.328279	10	0.403684	0.173132	3.80683	0.0279042	0.0228925	0.0337322	4.31355	3.17406	5.90822	1	0.32884	10	0.404479	0.175045	3.81843	0.0280091	0.0228926	0.0340317	4.32293	3.15934	5.89056	0.235423	0	0.762551	0.456165	1.09379	0.0386863	0.0289517	0.050316	3.85549	2.80675	5.33389
Rv0908	ctpE	metal cation transporter ATPase P-type CtpE	Probable metal cation transporter ATPase P-type CtpE	0.31706	11	0.384869	0.168882	3.71004	0.0231462	0.0191362	0.0277468	4.24686	3.1873	5.59875	1	0.31672	11	0.384962	0.166586	3.72863	0.023123	0.0191398	0.0276812	4.23931	3.1981	5.60472	0.089053	0	0.519617	0.242548	0.92776	0.0397182	0.0314222	0.0494057	3.82886	2.89875	5.15479
Rv0909	Rv0909	hypothetical protein	Conserved hypothetical protein	0.328195	2	0.406553	0.181142	3.44384	0.0382189	0.0230017	0.0637568	3.63525	1.77172	7.82334	0.988309	0.328479	2	0.40473	0.179692	3.46283	0.0381998	0.0228595	0.0633501	3.64809	1.7454	7.82702	0.347302	0	0.609791	0.29818	1.32715	0.0465327	0.0248679	0.0861843	3.36227	1.6097	6.9209
Rv0910	Rv0910	hypothetical protein	Conserved hypothetical protein	0.105201	0	0.340286	0.150489	0.769834	0.0458685	0.0235733	0.0822179	5.69842	3.06716	10.8246	0.346729	0.28222	0	0.334871	0.188104	2.85608	0.0316732	0.0212352	0.0451185	6.22712	3.41691	11.8213	0.0116705	0	0.343811	0.118918	0.425767	0.0558298	0.0344584	0.0852096	5.49775	3.04045	10.3209
Rv0911	Rv0911	hypothetical protein	Conserved protein	0.333909	4	0.415568	0.188083	3.79461	0.0294681	0.0221044	0.0398835	3.22805	2.08259	4.99902	1	0.334578	4	0.416406	0.188118	3.80355	0.0293782	0.0221264	0.0394683	3.22676	2.0792	4.99994	0.299755	0	0.834827	0.647626	0.927182	0.0383751	0.0256	0.0551325	3.01554	1.99167	4.56773
Rv0912	Rv0912	transmembrane protein	Probable conserved transmembrane protein	0.0653054	0	0.270288	0.174021	0.675609	0.0639755	0.0327043	0.0974294	5.30302	3.1071	9.39565	0.118299	0.2708	2	0.32134	0.177174	3.35684	0.0367833	0.0257162	0.0522518	5.45488	3.12641	9.91356	0.0390418	0	0.263833	0.166792	0.605596	0.068802	0.0468099	0.0986766	5.28331	3.10516	9.44391
Rv0913c	Rv0913c	dioxygenase	Possible dioxygenase	0.326292	11	0.398186	0.172169	3.8395	0.0293436	0.024016	0.0357269	3.41372	2.47115	4.60278	1	0.326196	11	0.397911	0.176307	3.82247	0.0293339	0.0240557	0.0356966	3.41655	2.50765	4.62347	0.311227	0	0.670706	0.120211	1.19619	0.0407215	0.0303353	0.0533626	3.01605	2.2669	4.0868
Rv0914c	Rv0914c	acetyl-CoA acetyltransferase	Possible lipid carrier protein or keto acyl-CoA thiolase	0.320058	6	0.394177	0.192465	4.68481	0.021983	0.016799	0.0280721	3.41812	2.32897	5.00577	1	0.318948	6	0.392735	0.191006	4.59192	0.0220284	0.0168999	0.0281217	3.41496	2.33931	5.02011	0.143519	0	0.567666	0.335724	0.995982	0.0365087	0.0269292	0.049942	3.13107	2.13749	4.60975
Rv0915c	PPE14	PPE family protein	PPE family protein PPE14	0.320154	8	0.392307	0.180602	3.32979	0.0292371	0.0228861	0.03727	3.83503	2.7615	5.39157	1	0.320568	8	0.392558	0.182016	3.32635	0.0292388	0.0228705	0.0372975	3.84216	2.73122	5.41729	0.142323	0	0.603601	0.277911	0.896384	0.0434263	0.0316685	0.0576264	3.55724	2.54519	5.02761
Rv0916c	PE7	PE family protein	PE family protein PE7	0.274798	0	0.351162	0.186659	2.61582	0.0327284	0.020379	0.0564848	6.71394	3.34931	13.3324	0.94144	0.29071	0	0.348032	0.18267	2.93304	0.0317787	0.0202075	0.048531	6.68193	3.36444	13.4401	0.0281201	0	0.401777	0.22009	0.491328	0.0514026	0.0312153	0.0817625	6.36717	3.22902	13.1345
Rv0917	betP	glycine betaine transport integral membrane protein BetP	Possible glycine betaine transport integral membrane protein BetP	0.323423	8	0.397171	0.171744	3.9813	0.0244113	0.0200254	0.0301513	4.79783	3.41484	6.77828	1	0.323342	8	0.397334	0.176263	3.92945	0.0244612	0.020026	0.0302754	4.80631	3.43484	6.7865	0.14464	0	0.588479	0.321386	0.98986	0.0386319	0.0301156	0.0488536	4.24542	3.11093	5.95052
Rv0918	Rv0918	hypothetical protein	Conserved protein	0.309721	6	0.385562	0.190078	5.41306	0.0286987	0.0197904	0.040502	3.97704	2.24147	6.83571	1	0.309214	6	0.38591	0.193456	5.29437	0.0287149	0.0199653	0.0404492	3.98068	2.27362	6.91702	0.278936	0	0.487148	0.134765	1.24171	0.0402821	0.0255301	0.0601011	3.34815	1.94047	5.95339
Rv0919	Rv0919	hypothetical protein	GCN5-related N-acetyltransferase	0.309241	1	0.372376	0.18153	3.35143	0.0289042	0.0199835	0.0412802	4.90298	2.91315	8.98305	0.999622	0.309136	1	0.372117	0.182919	3.31531	0.0289085	0.0198803	0.0409531	4.89409	2.82142	8.89825	0.0526255	0	0.519563	0.405591	0.632314	0.0453691	0.0290173	0.0666612	4.21401	2.42836	7.42027
Rv0920c	Rv0920c	transposase	Probable transposase	0.305952	9	0.370238	0.166732	3.78758	0.0289623	0.0232753	0.0361477	5.01576	3.49476	7.30777	1	0.306044	9	0.369802	0.169163	3.79861	0.0289236	0.0230491	0.0362418	5.00238	3.48676	7.23706	0.0420147	0	0.48485	0.270403	0.68519	0.0491674	0.0375003	0.0639553	4.38407	3.09348	6.24834
Rv0921	Rv0921	resolvase	Possible resolvase	0.302995	2	0.364687	0.18806	3.05156	0.0298348	0.0211757	0.0410731	5.16144	3.08855	8.59159	0.996359	0.302787	2	0.362927	0.18656	3.08914	0.0297726	0.0214266	0.0408244	5.19916	3.11252	8.70023	0.107526	0	0.407646	0.118556	0.843054	0.0483053	0.0328479	0.0694969	4.43442	2.71277	7.49785
Rv0922	Rv0922	transposase	Possible transposase	0.318422	10	0.386766	0.176558	3.99893	0.0294554	0.0244562	0.0358684	4.55642	3.36431	6.27705	1	0.317994	10	0.386211	0.175401	3.8346	0.0294564	0.0242658	0.035811	4.5601	3.37952	6.26689	0.0803106	0	0.564977	0.309984	0.883509	0.04735	0.0362757	0.0603966	4.01152	2.94791	5.41837
Rv0923c	Rv0923c	hypothetical protein	Conserved hypothetical protein	0.320783	7	0.393171	0.174865	3.61667	0.0324774	0.0253555	0.041518	4.47052	3.1289	6.35403	1	0.320679	7	0.392953	0.177105	3.645	0.0325295	0.0254372	0.0413764	4.44983	3.07139	6.376	0.106501	0	0.585469	0.229345	0.799183	0.049439	0.0364814	0.0663216	3.966	2.78935	5.75793
Rv0924c	mntH	manganese transport protein MntH	Divalent cation-transport integral membrane protein MntH (BRAMP) (MRAMP)	0.300745	0	0.363166	0.187481	2.60202	0.0237128	0.0182235	0.0307254	5.97024	4.02465	9.16723	0.993451	0.301991	1	0.361868	0.186775	2.66181	0.0236124	0.01824	0.0300292	5.93628	3.94123	9.0399	0.0150389	0	0.394383	0.278705	0.505812	0.0452025	0.0340464	0.0590993	5.25439	3.59287	7.90638
Rv0925c	Rv0925c	hypothetical protein	Conserved protein	0.307396	3	0.384236	0.180277	3.0659	0.0338031	0.024914	0.0468471	3.41976	2.21068	5.28695	0.980173	0.311306	3	0.38117	0.180698	3.06697	0.0335123	0.0248054	0.04463	3.43116	2.22364	5.27597	0.0829138	0	0.567501	0.246856	0.749092	0.0503595	0.0338279	0.0717938	3.19437	2.13292	4.81527
Rv0926c	Rv0926c	hypothetical protein	Conserved hypothetical protein	0.288163	1	0.374604	0.189258	2.68028	0.0309683	0.0230044	0.0545258	4.79132	3.22706	7.12792	0.937508	0.30473	4	0.368228	0.179328	2.95755	0.0300258	0.0229979	0.0384242	4.82226	3.28928	7.12936	0.0308458	0	0.441124	0.22923	0.68172	0.0524201	0.0390162	0.0693517	4.21055	2.89969	6.22588
Rv0927c	Rv0927c	short-chain dehydrogenase	Probable short-chain type dehydrogenase/reductase	0.290114	3	0.346144	0.171332	2.87283	0.0341554	0.0263471	0.0447218	5.34796	3.50565	8.43104	0.999804	0.289816	3	0.346317	0.173179	2.87485	0.0341979	0.0260089	0.0447211	5.34663	3.43757	8.46445	0.0151732	0	0.383278	0.178136	0.543315	0.0594067	0.0433984	0.0789054	4.77413	3.1758	7.3767
Rv0928	pstS3	phosphate ABC transporter substrate-binding protein	Periplasmic phosphate-binding lipoprotein PstS3 (PBP-3) (PstS3) (PHOS1)	0.328346	1	0.419737	0.196774	2.89211	0.0266813	0.0186151	0.0382735	3.32151	1.88016	5.83678	0.999797	0.327846	1	0.419016	0.198012	2.92849	0.0266582	0.018542	0.0386427	3.32835	1.87303	5.8424	0.218357	0	0.480329	0.27694	0.79853	0.0388539	0.0244611	0.0584857	3.09623	1.72641	5.68645
Rv0929	pstC2	phosphate ABC transporter transmembrane protein	Phosphate-transport integral membrane ABC transporter PstC2	0.294617	0	0.364276	0.206799	2.78052	0.0204834	0.0147114	0.0373436	4.91838	3.06904	8.05384	0.959264	0.304496	0	0.366229	0.201909	3.00746	0.0199841	0.0147317	0.0266111	4.93707	3.08151	8.04323	0.0689909	0	0.316817	0.166269	0.826966	0.0394166	0.0283246	0.0552144	4.53287	2.8237	7.4196
Rv0930	pstA1	phosphate ABC transporter transmembrane protein	Probable phosphate-transport integral membrane ABC transporter PstA1	0.301795	4	0.367122	0.194105	3.60433	0.0238362	0.0178274	0.0317077	3.07504	2.02001	4.70684	0.999999	0.301887	4	0.367015	0.194787	3.60674	0.0238591	0.0178242	0.0316667	3.07506	2.01849	4.64617	0.0619895	0	0.389444	0.157871	0.820574	0.0448209	0.0321381	0.061409	2.89727	1.91519	4.36482
Rv0931c	pknD	Ser/Thr protein kinase D	Transmembrane serine/threonine-protein kinase D PknD (protein kinase D) (STPK D)	0.299007	14	0.358704	0.153834	3.63189	0.0310444	0.0260156	0.0370724	4.36786	3.31188	5.78871	1	0.299033	14	0.358897	0.155501	3.57195	0.0310693	0.0260329	0.0371774	4.36494	3.32043	5.79488	0.01771	0	0.430238	0.277173	0.558746	0.0561002	0.0450905	0.0680699	3.81719	2.927	5.07418
Rv0932c	pstS2	phosphate ABC transporter substrate-binding protein	Periplasmic phosphate-binding lipoprotein PstS2 (PBP-2) (PstS2)	0.337789	2	0.438109	0.186961	3.02227	0.0316677	0.0225044	0.0446182	3.72364	2.17486	6.3096	0.999946	0.3383	2	0.439366	0.186964	2.99953	0.0318027	0.0224568	0.0446809	3.72156	2.20483	6.31529	0.368384	0	0.64679	0.433576	1.17881	0.04169	0.0273291	0.0621827	3.4852	2.04554	5.98061
Rv0933	pstB	phosphate ABC transporter ATP-binding protein	Phosphate-transport ATP-binding protein ABC transporter PstB	0.313696	3	0.382271	0.191334	3.56953	0.0275259	0.0206169	0.0364098	3.14095	2.04696	4.74799	0.999982	0.314015	3	0.382802	0.193394	3.61358	0.0274291	0.0205231	0.0361472	3.12725	2.04799	4.76103	0.0972846	0	0.52742	0.223965	1.11641	0.0437555	0.0305055	0.0618021	2.83542	1.85667	4.3064
Rv0934	pstS1	phosphate ABC transporter substrate-binding protein	Periplasmic phosphate-binding lipoprotein PstS1 (PBP-1) (PstS1)	0.310323	10	0.377466	0.178983	3.89373	0.0307698	0.0242669	0.0386079	3.21838	2.29369	4.59779	1	0.309934	10	0.377472	0.177651	3.93758	0.0308089	0.0243518	0.0386867	3.22146	2.27463	4.58646	0.0706439	0	0.5175	0.234608	0.742778	0.0505447	0.0375293	0.0663538	2.92453	2.08047	4.08354
Rv0935	pstC1	phosphate ABC transporter transmembrane protein	Phosphate-transport integral membrane ABC transporter PstC1	0.307948	6	0.37175	0.177144	3.09115	0.0309367	0.0237745	0.040443	4.32715	2.96569	6.40431	1	0.307752	7	0.371136	0.177375	3.09058	0.0309871	0.0238545	0.0404681	4.32999	2.97501	6.33053	0.0515409	0	0.485036	0.202805	0.743157	0.0512155	0.0378021	0.0680047	3.90577	2.69631	5.75665
Rv0936	pstA2	phosphate ABC transporter transmembrane protein	Phosphate-transport integral membrane ABC transporter PstA2	0.0123953	0	0.241412	0.0525468	0.47796	0.0602782	0.044616	0.0790729	2.46668	1.64314	3.65788	3.54597e-06	0.281259	0	0.336791	0.190245	2.70257	0.0299449	0.0225561	0.0394722	2.76241	1.81631	4.29301	0.0125904	0	0.241592	0.0530413	0.478888	0.0602785	0.0448555	0.0794049	2.46681	1.63372	3.65687
Rv0937c	Rv0937c	hypothetical protein	DNA end-binding protein, Mku	0.0660806	0	0.300311	0.216924	0.535664	0.0575018	0.0271143	0.0902063	4.34016	2.78136	7.02696	0.219805	0.27998	2	0.331642	0.180478	2.14302	0.032096	0.0241229	0.0423851	4.97784	3.23017	7.81506	0.00587403	0	0.291012	0.213426	0.389492	0.0677805	0.0483032	0.091365	4.18387	2.73378	6.50647
Rv0938	Rv0938	ATP-dependent DNA ligase	ATP dependent DNA ligase LigD (ATP dependent polydeoxyribonucleotide synthase) (thermostable DNA ligase) (ATP dependent polynucleotide ligase) (sealase) (DNA repair enzyme) (DNA joinase)	0.308553	12	0.377335	0.170335	3.68096	0.0241543	0.0199294	0.0290222	4.03298	3.0301	5.36128	1	0.30862	12	0.377169	0.171324	3.8213	0.0241473	0.019907	0.0290772	4.02388	3.02935	5.36119	0.0248639	0	0.41148	0.178432	0.612576	0.0465969	0.0372797	0.056703	3.46276	2.59572	4.61054
Rv0939	Rv0939	bifunctional 2-hydroxyhepta-2,4-diene-1,7-dioate isomerase/cyclase/dehydrase	Possible bifunctional enzyme: 2-hydroxyhepta-2,4-diene-1,7-dioate isomerase (HHDD isomerase) + cyclase/dehydrase	0.296166	7	0.353071	0.162109	2.46454	0.0270037	0.0220713	0.032371	5.5928	4.11567	7.64592	0.999961	0.296254	8	0.353052	0.165361	2.45861	0.0269965	0.022167	0.032371	5.59013	4.08853	7.67612	0.0149189	0	0.362857	0.205912	0.546533	0.0537365	0.0428382	0.0668147	4.96722	3.63295	6.66772
Rv0940c	Rv0940c	oxidoreductase	Possible oxidoreductase	0.315108	6	0.384245	0.184375	3.76296	0.0278999	0.0207855	0.0370916	3.75406	2.47693	5.80485	1	0.315757	6	0.385528	0.185447	3.85375	0.0277978	0.0207802	0.0372114	3.75799	2.46185	5.86078	0.090651	0	0.562437	0.336394	0.776311	0.0457475	0.0320436	0.0634303	3.40499	2.25686	5.21925
Rv0941c	Rv0941c	hypothetical protein	Conserved hypothetical protein	0.322527	3	0.395045	0.181287	3.76907	0.0307879	0.0235141	0.040366	5.57532	3.59173	8.73952	1	0.322704	2	0.39505	0.18272	3.88107	0.0307551	0.0232991	0.0404882	5.59263	3.63134	8.86858	0.173687	0	0.610189	0.268582	0.84857	0.0440538	0.0299871	0.0621911	4.98398	3.25516	7.94067
Rv0942	Rv0942	hypothetical protein	Hypothetical protein	0.306679	2	0.379065	0.206662	4.52035	0.0275101	0.0171544	0.0417054	3.84967	1.89101	8.00875	0.999976	0.30653	2	0.379072	0.20726	4.5401	0.0275709	0.0174283	0.0419373	3.8663	1.88668	8.11939	0.330187	0	0.388904	0.0533148	1.06883	0.038882	0.0216934	0.0654165	3.39147	1.71656	6.91981
Rv0943c	Rv0943c	monooxygenase	Probable monooxygenase	0.302237	2	0.363901	0.180884	3.05106	0.0291456	0.0224928	0.0376299	6.12047	4.05582	9.44247	0.999561	0.301426	2	0.362288	0.182445	3.03554	0.0292642	0.0225153	0.0375088	6.14372	4.05582	9.44936	0.0312026	0	0.45197	0.232893	0.604997	0.0497956	0.0364161	0.0673629	5.25551	3.51539	8.02699
Rv0944	Rv0944	formamidopyrimidine-DNA glycosylase	Possible formamidopyrimidine-DNA glycosylase (FAPY-DNA glycosylase)	0.300766	3	0.364355	0.173932	3.30709	0.0386808	0.0274904	0.0525705	3.91843	2.40331	6.42387	0.999977	0.301184	3	0.365458	0.173668	3.40883	0.0386556	0.0274024	0.0531374	3.93245	2.40331	6.45873	0.140202	0	0.482591	0.240886	0.897943	0.0588625	0.0390628	0.0879263	3.5878	2.23209	5.82701
Rv0945	Rv0945	short-chain dehydrogenase	Probable short-chain type dehydrogenase/reductase	0.318034	2	0.390464	0.185479	3.05955	0.0310151	0.0232292	0.0410391	3.94242	2.53283	6.10021	0.999999	0.318036	2	0.390084	0.188272	3.14474	0.0311269	0.0233307	0.0411801	3.95472	2.5621	6.13091	0.0948331	0	0.558343	0.136031	0.762618	0.0478211	0.0333352	0.067345	3.50618	2.2914	5.31574
Rv0946c	pgi	glucose-6-phosphate isomerase	Probable glucose-6-phosphate isomerase Pgi (GPI) (phosphoglucose isomerase) (phosphohexose isomerase) (phi)	0.310428	6	0.375186	0.181289	3.33578	0.0204554	0.0163863	0.0259088	4.57053	3.21199	6.53245	1	0.309649	6	0.374115	0.180162	3.35529	0.0204962	0.0163419	0.0259582	4.56362	3.22359	6.55329	0.0603803	0	0.406545	0.141276	0.810167	0.0395372	0.0299018	0.0523185	3.89783	2.7111	5.52486
Rv0948c	Rv0948c	hypothetical protein	Chorismate mutase	0.294014	2	0.367065	0.197713	2.34933	0.0301383	0.0184784	0.051951	4.03975	2.07329	7.92399	0.944931	0.303143	2	0.363088	0.189894	2.50482	0.029395	0.0183157	0.0451235	4.05488	2.10459	7.9982	0.123196	0	0.449261	0.326842	1.00651	0.0473338	0.0292761	0.0735924	3.6373	1.89099	7.10129
Rv0949	uvrD1	ATP-dependent DNA helicase II UVRD1	Probable ATP-dependent DNA helicase II UvrD1	0.297738	8	0.35811	0.167525	3.25103	0.0246377	0.0202345	0.0294429	5.88283	4.37411	8.03597	1	0.298013	8	0.358521	0.170402	3.32741	0.0246355	0.0203154	0.0294145	5.86839	4.38057	8.02427	0.0321873	0	0.314286	0.106844	0.72577	0.0516417	0.0413563	0.0632566	5.07974	3.74338	6.74555
Rv0950c	Rv0950c	hypothetical protein	Conserved hypothetical protein	0.311148	4	0.374725	0.175503	3.61679	0.027203	0.0206975	0.0350894	4.56567	2.97011	6.99953	0.999774	0.310545	4	0.373248	0.178327	3.48694	0.0272402	0.0205255	0.0354941	4.55705	2.99311	7.01533	0.0935877	0	0.415247	0.0708075	1.23733	0.0461286	0.0335593	0.0629379	4.06141	2.72642	6.06898
Rv0951	sucC	succinyl-CoA synthetase subunit beta	Probable succinyl-CoA synthetase (beta chain) SucC (SCS-beta)	0.0350543	0	0.255563	0.148927	0.414755	0.0510795	0.0220834	0.0733949	2.95797	1.99909	4.42479	0.105198	0.278903	4	0.329407	0.184091	3.59703	0.0246085	0.0190099	0.031587	3.3889	2.23903	5.04553	0.00606661	0	0.248562	0.142462	0.357216	0.0557979	0.0424621	0.073744	2.91292	1.99646	4.27455
Rv0952	sucD	succinyl-CoA synthetase subunit alpha	Probable succinyl-CoA synthetase (alpha chain) SucD (SCS-alpha)	0.0710495	0	0.313559	0.175994	0.607078	0.0388878	0.0171054	0.0607759	4.13872	2.49261	6.79373	0.15713	0.298782	1	0.360063	0.195708	3.6507	0.0200929	0.0145671	0.0270743	4.44317	2.69618	7.47877	0.0279382	0	0.304411	0.159933	0.515261	0.0440631	0.0310787	0.0615395	4.07171	2.47285	6.71739
Rv0953c	Rv0953c	oxidoreductase	Possible oxidoreductase	0.316362	1	0.384574	0.182113	2.68764	0.0275304	0.0208993	0.0362055	3.93118	2.51115	6.08977	0.999645	0.317223	1	0.385533	0.186172	2.71593	0.0274767	0.0207744	0.0362078	3.93588	2.53273	6.12001	0.0430349	0	0.569207	0.494258	0.64669	0.0447816	0.0303357	0.0627176	3.53158	2.31057	5.43031
Rv0954	Rv0954	transmembrane protein	Probable conserved transmembrane protein	0.328243	8	0.401907	0.168782	3.61572	0.0372056	0.0289416	0.0473523	4.84012	3.33855	6.97022	1	0.327659	8	0.401225	0.169692	3.61815	0.0372496	0.0289865	0.047629	4.83595	3.3177	6.98538	0.244031	0	0.652009	0.397269	1.40279	0.0510137	0.0374704	0.067983	4.54542	3.16297	6.52953
Rv0955	Rv0955	hypothetical protein	Probable conserved integral membrane protein	0.305666	8	0.371107	0.17802	3.65996	0.0277294	0.0218825	0.034511	4.47302	3.19449	6.40628	1	0.305757	8	0.37166	0.183434	3.74435	0.0276658	0.021894	0.0345096	4.47143	3.20132	6.32561	0.0581062	0	0.441609	0.264676	0.801925	0.0479967	0.0371309	0.0606727	4.02852	2.86195	5.68841
Rv0956	purN	phosphoribosylglycinamide formyltransferase	Probable 5'-phosphoribosylglycinamide formyltransferase PurN (GART) (gar transformylase) (5'-phosphoribosylglycinamide transformylase)	0.31413	6	0.386472	0.197394	4.12383	0.0242074	0.0171394	0.0337569	3.91389	2.33856	6.61563	0.999995	0.313913	6	0.385476	0.200295	4.12897	0.0242166	0.0171875	0.0339944	3.92829	2.36228	6.65414	0.198238	0	0.458251	0.178223	1.55197	0.0380742	0.0255339	0.0555208	3.69117	2.24476	6.22353
Rv0957	purH	bifunctional phosphoribosylaminoimidazolecarboxamide formyltransferase/IMP cyclohydrolase	Probable bifunctional purine biosynthesis protein PurH: phosphoribosylaminoimidazolecarboxamide formyltransferase (AICAR transformylase) (5'-phosphoribosyl-5-aminoimidazole-4-carboxamide formyltransferase) + inosinemonophosphate cyclohydrolase (imp cyclohydrolase) (inosinicase) (imp synthetase) (ATIC)	0.30038	10	0.362292	0.173923	4.26911	0.0230158	0.0183492	0.028766	4.963	3.50682	7.10603	1	0.300547	9	0.36253	0.174891	4.15982	0.0230502	0.0182759	0.0286457	4.96122	3.48325	7.2278	0.0517187	0	0.31883	0.0980471	0.894481	0.0476525	0.0373219	0.0602393	4.36855	3.11244	6.21138
Rv0958	Rv0958	magnesium chelatase	Possible magnesium chelatase	0.306723	10	0.366427	0.168611	3.33965	0.0269461	0.0211713	0.0334575	4.23487	3.02084	5.91206	1	0.30639	9	0.365541	0.174245	3.36942	0.0269434	0.0211928	0.0335596	4.22879	2.99037	5.90296	0.0598723	0	0.436254	0.152267	0.774435	0.0488974	0.0373301	0.063474	3.77788	2.73678	5.32157
Rv0959	Rv0959	hypothetical protein	Conserved hypothetical protein	0.303144	6	0.364321	0.167868	2.62451	0.0246311	0.0198461	0.0300569	5.8624	4.31574	8.11474	1	0.303283	6	0.364733	0.169372	2.65347	0.0246283	0.0198942	0.0299853	5.8919	4.30907	8.29649	0.0212893	0	0.407492	0.240248	0.54809	0.0466286	0.0367988	0.057626	5.00948	3.65626	7.06381
Rv0960	Rv0960	hypothetical protein	Possible toxin VapC9	0.0605197	0	0.262895	0.216111	0.674943	0.0607816	0.0310809	0.0964096	4.6627	2.59069	8.74246	0.154106	0.267681	1	0.318307	0.175244	3.0482	0.0369521	0.0252186	0.0536717	5.21356	2.80503	9.91717	0.0225678	0	0.253008	0.217976	0.586601	0.0666063	0.0437889	0.097345	4.55009	2.54298	8.33439
Rv0961	Rv0961	hypothetical protein	Probable integral membrane protein	0.304474	4	0.372576	0.181771	4.72791	0.0348557	0.023873	0.0502374	7.2022	3.90164	14.3435	0.995839	0.305082	4	0.371495	0.183154	4.76562	0.0347383	0.0237455	0.0503757	7.1726	3.83194	13.9886	0.156696	0	0.493962	0.327166	0.839737	0.0514268	0.0324533	0.0785265	6.63583	3.54087	12.7233
Rv0962c	lprP	lipoprotein LprP	Possible lipoprotein LprP	0.307393	2	0.373963	0.202273	3.69802	0.0225988	0.0161568	0.0315604	4.11224	2.39536	6.88109	0.998536	0.308496	2	0.374853	0.20516	3.7061	0.0225063	0.0158631	0.0315296	4.11375	2.39539	7.01908	0.0429737	0	0.459942	0.324513	0.618614	0.0406136	0.0273765	0.0597508	3.8269	2.24472	6.59831
Rv0963c	Rv0963c	hypothetical protein	Conserved hypothetical protein	0.330865	4	0.409543	0.182277	3.57368	0.0269815	0.0201803	0.0356498	4.18021	2.69714	6.551	1	0.33069	4	0.40965	0.183275	3.49537	0.027011	0.0202468	0.0356068	4.18753	2.69715	6.55845	0.35148	0	0.746897	0.361085	1.15789	0.0360637	0.024743	0.0507278	3.79273	2.5018	5.65504
Rv0964c	Rv0964c	hypothetical protein	Hypothetical protein	0.295631	6	0.357165	0.182845	4.08967	0.0309939	0.0214345	0.0445578	4.81339	2.78479	8.6228	1	0.29686	6	0.359105	0.187221	4.13033	0.030878	0.0210998	0.0442517	4.82266	2.78485	8.39045	0.0649323	0	0.449549	0.265968	0.673879	0.050016	0.032817	0.0732538	4.44501	2.66591	7.80541
Rv0965c	Rv0965c	hypothetical protein	Conserved hypothetical protein	0.310453	4	0.378343	0.184593	3.3672	0.0339598	0.0235192	0.0479265	5.78456	3.27516	10.3462	0.996787	0.311681	4	0.378397	0.183977	3.43668	0.0339583	0.0237099	0.0478603	5.80303	3.30623	10.5245	0.139966	0	0.621668	0.467823	0.833582	0.0473405	0.0308271	0.0700081	5.0532	2.88907	9.08332
Rv0966c	Rv0966c	hypothetical protein	Conserved protein	0.30096	4	0.3647	0.192032	3.58864	0.0292159	0.0209498	0.0400686	2.81809	1.74543	4.54648	0.999991	0.30082	4	0.364529	0.198674	3.64752	0.0292327	0.0208911	0.0400791	2.82181	1.72484	4.58905	0.0632528	0	0.380599	0.215827	0.846973	0.0520001	0.0350455	0.0748288	2.52124	1.58669	4.14281
Rv0967	Rv0967	hypothetical protein	Copper-sensitive operon repressor CsoR	0.308113	1	0.375812	0.226532	2.78513	0.0189919	0.0123538	0.0301124	3.4194	1.59861	6.86915	0.995321	0.308914	1	0.377324	0.229091	2.74543	0.0188877	0.012223	0.0294612	3.42522	1.60137	6.98044	0.0782493	0	0.485521	0.388553	0.589192	0.0325947	0.0183344	0.0560116	3.10003	1.51231	6.30549
Rv0968	Rv0968	hypothetical protein	Conserved protein	0.308051	0	0.400661	0.205739	3.08909	0.0377002	0.0244775	0.0584743	7.09076	3.6697	14.6317	0.928834	0.317124	3	0.386131	0.185454	3.46695	0.0368312	0.0245342	0.0539997	7.1654	3.73858	14.5382	0.149065	0	0.628436	0.536387	0.909627	0.050743	0.0309812	0.0794287	6.43356	3.39786	12.7576
Rv0969	ctpV	metal cation transporter P-type ATPase CtpV	Probable metal cation transporter P-type ATPase CtpV	0.300146	10	0.36492	0.157037	2.6221	0.0290423	0.0244754	0.0344183	4.25172	3.2543	5.5355	1	0.300188	10	0.365027	0.158023	2.63034	0.0290588	0.0245151	0.0343179	4.24238	3.23051	5.55239	0.0327034	0	0.40549	0.213805	0.841701	0.0541075	0.0436409	0.0659621	3.87199	2.95738	5.1198
Rv0970	Rv0970	hypothetical protein	Probable conserved integral membrane protein	0.315881	3	0.38839	0.193822	3.54512	0.0245746	0.0176023	0.0335616	4.64105	2.79192	8.21561	0.999995	0.316464	3	0.388808	0.195401	3.53492	0.024447	0.0174442	0.0335024	4.67131	2.7959	8.26105	0.161548	0	0.603738	0.394684	0.848511	0.0372279	0.0247337	0.0552571	4.12464	2.39798	7.17044
Rv0971c	echA7	enoyl-CoA hydratase	Probable enoyl-CoA hydratase EchA7 (enoyl hydrase) (unsaturated acyl-CoA hydratase) (crotonase)	0.307998	4	0.372893	0.175549	3.64054	0.0293346	0.0219574	0.0390681	3.76786	2.47124	5.67089	1	0.308549	4	0.373857	0.178388	3.67234	0.0293556	0.0219913	0.0389689	3.76754	2.49818	5.73035	0.0556661	0	0.518875	0.337784	0.655456	0.0473431	0.0331125	0.0660246	3.45192	2.27936	5.25387
Rv0972c	fadE12	acyl-CoA dehydrogenase	Acyl-CoA dehydrogenase FadE12	0.316771	10	0.382477	0.16543	3.40852	0.0337244	0.0264029	0.0425975	3.26865	2.32722	4.56406	1	0.317515	11	0.383647	0.168113	3.4944	0.0336388	0.0261666	0.042271	3.25932	2.33855	4.55858	0.136176	0	0.544559	0.117965	1.11354	0.0504929	0.0366993	0.0683309	2.9202	2.09079	4.03473
Rv0973c	accA2	acetyl-coenzyme A carboxylase subunit alpha	Probable acetyl-/propionyl-coenzyme A carboxylase alpha chain (alpha subunit) AccA2: biotin carboxylase + biotin carboxyl carrier protein (BCCP)	0.309515	12	0.375277	0.159485	3.52631	0.0331692	0.0276501	0.0392079	4.02792	3.1029	5.24167	1	0.309867	13	0.375856	0.163617	3.41995	0.0330784	0.0276521	0.0393344	4.02567	3.10504	5.23496	0.0296747	0	0.50773	0.278839	0.625598	0.0554769	0.0445579	0.0684245	3.57224	2.7592	4.64045
Rv0974c	accD2	acetyl-/propionyl-CoA carboxylase subunit beta	Probable acetyl-/propionyl-CoA carboxylase (beta subunit) AccD2	0.320768	4	0.389936	0.177351	2.61582	0.024045	0.0196897	0.0293806	4.35278	3.16957	6.14948	1	0.319841	5	0.388473	0.177738	2.69972	0.0241386	0.019664	0.0295563	4.34206	3.15704	6.13974	0.0359447	0	0.531783	0.338041	0.684187	0.0432309	0.0323027	0.0565544	3.91421	2.8457	5.4573
Rv0975c	fadE13	acyl-CoA dehydrogenase	Probable acyl-CoA dehydrogenase FadE13	0.294671	4	0.356511	0.175667	2.8858	0.0288166	0.0222157	0.0364514	4.07932	2.7925	6.01549	0.998154	0.295317	4	0.357402	0.181888	2.93419	0.0287548	0.0221908	0.0368334	4.07603	2.79839	6.01522	0.0233188	0	0.346277	0.222432	0.704814	0.0568508	0.0429694	0.0741538	3.63012	2.54657	5.34372
Rv0976c	Rv0976c	hypothetical protein	Conserved hypothetical protein	0.30126	5	0.362635	0.172465	2.80877	0.0261746	0.0209587	0.031868	4.397	3.19042	6.17225	1	0.300745	5	0.362196	0.17399	2.8202	0.0262282	0.0210099	0.03199	4.41726	3.20398	6.14392	0.00815427	0	0.370737	0.282969	0.512965	0.0544988	0.0432004	0.0687341	3.93171	2.80912	5.35602
Rv0977	PE_PGRS16	PE-PGRS family protein	PE-PGRS family protein PE_PGRS16	0.309687	27	0.375044	0.152769	3.61778	0.0309957	0.0263823	0.036041	2.95819	2.36958	3.75448	1	0.309242	25	0.373839	0.156245	3.64418	0.0310013	0.0264822	0.0359963	2.9585	2.36959	3.75441	0.0820212	0	0.499719	0.252655	1.08258	0.0524229	0.0433487	0.0624689	2.76252	2.21875	3.45196
Rv0978c	PE_PGRS17	PE-PGRS family protein	PE-PGRS family protein PE_PGRS17	0.346388	0	0.469809	0.381697	0.561713	0.0569436	0.0228487	0.140606	3.22087	0.865238	11.6959	0.5	0.347585	0	0.464229	0.317084	0.661816	0.0569213	0.0246318	0.13664	3.3041	0.925259	12.5712	0.346176	0	0.463158	0.414441	0.493686	0.0566779	0.0213517	0.14213	3.1594	0.859181	11.5117
Rv0979c	Rv0979c	hypothetical protein	Hypothetical protein	0.276547	0	0.468867	0.218463	1.5155	0.0462523	0.0249333	0.0891771	4.15079	1.9107	9.38557	0.395958	0.301242	2	0.37218	0.179038	2.96783	0.039988	0.0236095	0.0664476	4.28053	1.97175	9.96042	0.260217	0	0.547266	0.23791	1.04845	0.0510493	0.0251402	0.0968261	4.0702	1.89078	9.46871
Rv0979A	rpmF	50S ribosomal protein L32	50S ribosomal protein L32 RpmF	0.149974	0	0.543279	0.50656	0.604538	0.0659608	0.0352253	0.124904	3.14005	1.43872	6.99065	0.0434327	0.311717	0	0.388469	0.171155	1.35193	0.0514911	0.0298283	0.0882914	3.21919	1.44146	7.09749	0.137339	0	0.543266	0.494935	0.579683	0.0668453	0.0362487	0.125369	3.13703	1.44472	6.86455
Rv0980c	PE_PGRS18	PE-PGRS family protein	PE-PGRS family protein PE_PGRS18	0.273113	0	0.344205	0.145371	0.467895	0.0394858	0.0188996	0.0745976	3.6181	1.20256	11.4832	0.107194	0.33786	0	0.442379	0.238031	0.695652	0.0283621	0.0143528	0.0554883	3.70705	1.24163	10.9184	0.263436	0	0.334794	0.133762	0.460677	0.0409357	0.0209472	0.0755554	3.63345	1.22492	11.4832
Rv0981	mprA	two component response transcriptional regulatory protein MprA	Mycobacterial persistence regulator MRPA (two component response transcriptional regulatory protein)	0.0282196	0	0.203818	0.0991795	0.588816	0.0491986	0.0344685	0.0690182	6.08188	3.57529	10.6442	0.00206221	0.28177	4	0.337519	0.194039	2.39963	0.0237494	0.0169807	0.0321977	7.29779	4.10625	13.1458	0.0275483	0	0.204195	0.0996652	0.585362	0.0491854	0.0343451	0.0688657	6.08306	3.6163	10.7309
Rv0982	mprB	two component sensor kinase MprB	Two component sensor kinase MprB	0.153748	0	0.337909	0.178854	1.17963	0.0343151	0.0194321	0.0587993	4.19689	2.83423	6.24903	0.472347	0.295929	3	0.356773	0.180767	3.36086	0.0237047	0.0187806	0.029957	4.4877	3.11245	6.53981	0.0267311	0	0.322807	0.128779	0.642494	0.0476678	0.0360839	0.061287	3.94264	2.71861	5.69387
Rv0983	pepD	serine protease PepD	Probable serine protease PepD (serine proteinase) (MTB32B)	0.313066	6	0.385124	0.178645	4.54958	0.0226612	0.0176414	0.0291633	2.90257	2.05674	4.1341	1	0.313089	6	0.385801	0.178122	4.52249	0.022737	0.0176414	0.029149	2.89176	2.02485	4.16158	0.167071	12	0.407455	0.0610205	2.26177	0.0377131	0.0279836	0.0496796	2.64058	1.86434	3.80259
Rv0984	moaB2	pterin-4-alpha-carbinolamine dehydratase	Possible pterin-4-alpha-carbinolamine dehydratase MoaB2 (PHS) (4-alpha- hydroxy-tetrahydropterin dehydratase) (pterin-4-a-carbinolamine dehydratase) (phenylalanine hydroxylase-stimulating protein) (PHS) (pterin carbinolamine dehydratase) (PCD)	0.0112182	0	0.198454	0.155755	0.311687	0.0538415	0.0353168	0.0782026	6.3138	3.40388	12.1387	0.00756443	0.268045	0	0.316912	0.192229	1.95891	0.0249881	0.0173169	0.0353813	6.60447	3.50433	12.8321	0.00884745	0	0.197422	0.154685	0.314834	0.0542033	0.0361851	0.0781147	6.32291	3.40388	12.0119
Rv0985c	mscL	large-conductance mechanosensitive channel	Possible large-conductance ion mechanosensitive channel MscL	0.24206	0	0.356115	0.197189	2.11498	0.044506	0.0296855	0.0790944	4.32241	2.54753	7.36822	0.832961	0.286401	1	0.341918	0.16557	2.85942	0.0413289	0.029454	0.0571247	4.40376	2.63027	7.43373	0.0200074	0	0.428694	0.355787	0.562807	0.0655071	0.0434835	0.0943944	3.86307	2.36687	6.48097
Rv0986	Rv0986	adhesion component transport ATP-binding protein ABC transporter	Probable adhesion component transport ATP-binding protein ABC transporter	0.290738	0	0.389676	0.187461	2.90069	0.04411	0.0333451	0.0654716	5.21073	3.3902	8.14639	0.915582	0.309105	3	0.375471	0.169597	3.29595	0.0428518	0.0328978	0.0552585	5.29159	3.44863	8.25195	0.0744971	0	0.570098	0.112832	0.750613	0.0595031	0.0434705	0.0800224	4.52339	3.00398	7.06198
Rv0987	Rv0987	adhesion component transport transmembrane protein	Probable adhesion component transport transmembrane protein ABC transporter	0.334748	15	0.414311	0.143496	3.22641	0.0449107	0.0389717	0.0513721	2.89381	2.34173	3.53153	1	0.335005	15	0.414684	0.142744	3.28589	0.044861	0.0389718	0.0513453	2.89559	2.34532	3.53379	0.328277	59	0.817667	0.515986	1.34231	0.0556678	0.0464821	0.0661333	2.55403	2.08218	3.12741
Rv0988	Rv0988	hypothetical protein	Possible conserved exported protein	0.338457	15	0.423141	0.155587	5.28202	0.0517531	0.0423441	0.0627929	2.38059	1.77898	3.24123	1	0.338282	15	0.422528	0.154462	5.2446	0.0518317	0.0424288	0.0629615	2.38427	1.78502	3.22954	0.491939	0	0.921584	0.55788	1.14165	0.0600979	0.0465661	0.0762778	2.26048	1.72524	2.97734
Rv0989c	grcC2	polyprenyl synthetase	Probable polyprenyl-diphosphate synthase GrcC2 (polyprenyl pyrophosphate synthetase)	0.331974	5	0.412211	0.174555	3.57211	0.0374243	0.0297728	0.047649	5.0045	3.43614	7.3041	1	0.330944	5	0.410252	0.173842	3.58483	0.0375043	0.0294738	0.047649	4.99045	3.44172	7.28443	0.230286	0	0.726082	0.445688	0.956687	0.0494448	0.0357856	0.0667056	4.40605	3.14816	6.23556
Rv0990c	Rv0990c	hypothetical protein	Hypothetical protein	0.316835	2	0.387261	0.195086	3.80945	0.0257174	0.0186879	0.0352271	3.14791	1.96293	5.13947	1	0.31731	2	0.388068	0.196959	3.84457	0.025736	0.018817	0.0351215	3.14942	1.95605	5.1145	0.118894	0	0.616924	0.424912	0.812317	0.0381816	0.0263436	0.0552826	2.94776	1.83126	4.78159
Rv0991c	Rv0991c	serine-rich protein	Conserved serine rich protein	0.290332	2	0.356469	0.197179	2.90205	0.0360292	0.0233241	0.0564437	3.1479	1.74678	5.86057	0.980451	0.295148	2	0.354041	0.193287	2.98902	0.035619	0.0234428	0.0523311	3.14251	1.73121	5.85004	0.0335177	0	0.430584	0.37998	0.565795	0.0613723	0.0360148	0.0987641	2.91853	1.62837	5.36948
Rv0992c	Rv0992c	hypothetical protein	Conserved hypothetical protein	0.336124	6	0.41845	0.185585	4.8472	0.0301562	0.022059	0.0413506	4.20144	2.66757	6.77207	0.999999	0.335596	6	0.417991	0.190297	4.83556	0.0302561	0.022107	0.041293	4.18909	2.66015	6.78307	0.37132	0	0.828225	0.544451	1.19995	0.0391086	0.0255223	0.0572238	3.83425	2.47825	6.17028
Rv0993	galU	UTP-glucose-1-phosphate uridylyltransferase	UTP--glucose-1-phosphate uridylyltransferase GalU (UDP-glucose pyrophosphorylase) (UDPGP) (alpha-D-glucosyl-1-phosphate uridylyltransferase) (uridine diphosphoglucose pyrophosphorylase)	0.01625	0	0.166455	0.0676236	0.524921	0.0501554	0.0362406	0.0666713	3.88054	2.39772	6.44796	2.18648e-06	0.276693	1	0.329188	0.196403	2.59457	0.0222607	0.0162075	0.0299779	4.48304	2.76521	7.35949	0.0168963	0	0.166957	0.0664588	0.524612	0.0500895	0.0364205	0.0667973	3.87007	2.39568	6.33318
Rv0994	moeA1	molybdopterin biosynthesis protein MoeA1	Probable molybdopterin biosynthesis protein MoeA1	0.00430634	0	0.17312	0.0961107	0.318897	0.0530874	0.0412356	0.0684691	4.39778	2.87926	6.67069	1.01512e-05	0.272616	1	0.325883	0.193818	3.41105	0.0222734	0.0170476	0.0288913	5.06046	3.33109	7.7374	0.00450965	0	0.173065	0.0973591	0.317773	0.0531548	0.0411635	0.0684706	4.40405	2.88218	6.69734
Rv0995	rimJ	ribosomal-protein-alanine acetyltransferase	Ribosomal-protein-alanine acetyltransferase RimJ (acetylating enzyme for N-terminal of ribosomal protein S5)	0.317192	4	0.388521	0.181616	3.65449	0.0334711	0.02493	0.0443999	3.49068	2.20871	5.65963	0.998848	0.317838	4	0.38986	0.18341	3.60887	0.033506	0.0248866	0.0443999	3.48223	2.21624	5.63555	0.137828	0	0.571659	0.31018	1.16751	0.0493463	0.0341258	0.0706629	3.16968	2.02823	4.99351
Rv0996	Rv0996	transmembrane protein	Probable conserved transmembrane protein	0.332186	5	0.412551	0.205078	3.68835	0.0200203	0.0152337	0.0259481	4.71737	3.06468	7.39195	1	0.332436	5	0.413039	0.207385	3.71065	0.0199869	0.0151757	0.0259955	4.7496	3.0791	7.34297	0.22053	0	0.691421	0.419812	1.11535	0.030636	0.0211144	0.0431797	4.37311	2.93106	6.64405
Rv4010	Rv4010	hypothetical protein	NA	0.314115	0	0.41007	0.228147	3.19796	0.0241262	0.0145038	0.041402	3.56057	1.63622	7.77893	0.909536	0.318808	1	0.39086	0.210765	3.7501	0.0233771	0.0143794	0.0378595	3.59508	1.63836	7.77182	0.250338	0	0.662099	0.460207	0.870818	0.0326723	0.018353	0.0585914	3.21218	1.48565	6.85179
Rv0997	Rv0997	hypothetical protein	Hypothetical protein	0.311608	4	0.377588	0.177162	3.39734	0.0357659	0.0249641	0.0501477	5.48816	3.30833	9.84756	0.999986	0.311848	4	0.378417	0.180197	3.40847	0.0356231	0.0248874	0.0495214	5.46316	3.18818	9.66186	0.127516	0	0.570791	0.281395	0.827988	0.0506332	0.0328135	0.0760202	4.75976	2.72171	8.31389
Rv0998	Rv0998	hypothetical protein	Conserved hypothetical protein	0.321216	3	0.394915	0.202923	2.49356	0.0222204	0.0170018	0.0287918	5.39229	3.5481	8.4242	0.999961	0.320905	3	0.394379	0.201822	2.59797	0.0221702	0.0169057	0.0287587	5.4036	3.49913	8.4261	0.111456	0	0.561525	0.232197	0.826337	0.0358409	0.0251192	0.0499242	4.83339	3.20808	7.55715
Rv0999	Rv0999	hypothetical protein	Unknown protein	0.289792	4	0.347867	0.170996	3.71697	0.0345914	0.0257868	0.0453941	4.92597	3.15237	7.58722	1	0.289531	4	0.34774	0.1683	3.72263	0.0345045	0.0258108	0.0453241	4.90412	3.14316	7.64955	0.0271616	0	0.382494	0.16345	0.58266	0.0588455	0.0418751	0.0803554	4.42489	2.90088	6.82015
Rv1000c	Rv1000c	hypothetical protein	Conserved hypothetical protein	0.313466	2	0.384849	0.185175	2.72958	0.0320534	0.0233618	0.0441198	4.75332	2.91721	7.73392	0.992003	0.314651	2	0.383037	0.182852	2.717	0.0320086	0.0231921	0.0435733	4.73737	2.90163	7.73392	0.0472371	0	0.542031	0.365082	0.644214	0.0509312	0.0348581	0.0726122	4.1311	2.61981	6.68645
Rv1001	arcA	arginine deiminase	Probable arginine deiminase ArcA (adi) (ad) (arginine dihydrolase)	0.299427	8	0.362532	0.183083	4.12944	0.0264192	0.0204764	0.0332783	4.90814	3.34361	7.27642	1	0.299795	8	0.362954	0.186448	4.13827	0.0264038	0.0206165	0.0333933	4.89302	3.33496	7.2762	0.0353303	0	0.392672	0.186652	0.590406	0.0483966	0.0364489	0.0637705	4.23163	2.88939	6.18503
Rv1002c	Rv1002c	hypothetical protein	Conserved membrane protein	0.0622445	0	0.29605	0.126016	0.688764	0.0434507	0.0198841	0.0619608	4.94786	3.44953	7.38058	0.127445	0.298506	4	0.359263	0.180458	2.528	0.0221875	0.0173947	0.0277745	5.39457	3.69	8.0484	0.0282925	0	0.287311	0.114757	0.760949	0.0479524	0.0356929	0.0627863	4.89446	3.4424	7.21492
Rv1003	Rv1003	hypothetical protein	Conserved protein	0.306128	4	0.378067	0.196577	3.39151	0.0234903	0.0175687	0.0329587	4.47556	2.84674	7.06285	0.983653	0.309996	4	0.376649	0.195205	3.33885	0.023183	0.0174544	0.0308545	4.47091	2.84074	7.09874	0.0816394	0	0.459996	0.245842	0.893539	0.0406184	0.0286396	0.0556641	4.12354	2.63865	6.57266
Rv1004c	Rv1004c	hypothetical protein	Probable membrane protein	0.323769	5	0.401087	0.174207	3.0097	0.0308236	0.0232749	0.0403538	4.30225	2.84102	6.53436	1	0.324142	5	0.401891	0.173164	3.03465	0.0308102	0.0233404	0.0400922	4.29343	2.86095	6.50319	0.128607	0	0.559109	0.406577	0.729829	0.0463863	0.0336597	0.0632433	4.09596	2.71617	6.12056
Rv1005c	pabB	aminodeoxychorismate synthase component I	Probable para-aminobenzoate synthase component I PABD	0.289117	7	0.347152	0.181622	3.91168	0.0235168	0.0183894	0.0296385	5.06287	3.42735	7.47015	0.999991	0.289128	7	0.347465	0.18673	3.98434	0.0235613	0.0183815	0.0296379	5.05909	3.42854	7.47372	0.0435511	0	0.22176	0.0300988	0.689798	0.0493079	0.0379107	0.0626542	4.4398	3.0597	6.48823
Rv1006	Rv1006	hypothetical protein	Unknown protein	0.311768	7	0.377718	0.183025	3.31982	0.0196669	0.0156669	0.0249542	4.31063	3.00997	6.21136	1	0.31131	7	0.377181	0.183279	3.34782	0.0197451	0.0156448	0.0250272	4.32067	3.01182	6.22934	0.0515569	0	0.385997	0.166783	0.903082	0.0402255	0.0307542	0.0526242	3.84769	2.70537	5.47182
Rv1007c	metG	methionyl-tRNA synthetase	Methionyl-tRNA synthetase MetS (MetRS) (methionine--tRNA ligase)	0.293197	8	0.353865	0.174991	3.39167	0.0231699	0.0181817	0.0292975	5.14009	3.59615	7.46097	1	0.293279	8	0.354452	0.177256	3.27251	0.0231751	0.0182988	0.0291546	5.15858	3.61622	7.54084	0.0212947	0	0.289096	0.0965863	0.619964	0.0518441	0.040172	0.066881	4.40222	3.10433	6.30688
Rv1008	tatD	deoxyribonuclease TatD (YjjV protein)	Probable deoxyribonuclease TatD (YJJV protein)	0.239273	0	0.368743	0.196601	2.00872	0.0363405	0.0248599	0.0676634	5.02903	3.22698	7.86691	0.784278	0.297479	2	0.358058	0.181093	2.99505	0.0322771	0.0244023	0.0422536	5.11119	3.34693	8.07219	0.0306366	0	0.410956	0.158892	0.708068	0.0552961	0.039664	0.0748935	4.66699	3.08862	7.38792
Rv1009	rpfB	resuscitation-promoting factor rpfB	Probable resuscitation-promoting factor RpfB	0.315595	9	0.383145	0.173842	4.03049	0.0256676	0.019945	0.0327124	6.11022	4.09239	9.41589	1	0.315308	9	0.383081	0.176018	4.11287	0.0257179	0.0200652	0.0330819	6.09553	4.08506	9.33067	0.0760697	6	0.550901	0.377273	0.910298	0.0419802	0.0301957	0.0566389	5.62543	3.83575	8.34385
Rv1010	ksgA	dimethyladenosine transferase	Probable dimethyladenosine transferase KsgA (S-adenosylmethionine-6-N', N'-adenosyl(rRNA) dimethyltransferase) (16S rRNA dimethylase) (high level kasugamycin resistance protein KsgA) (kasugamycin dimethyltransferase)	0.301812	8	0.363343	0.186159	3.65434	0.0304448	0.0232389	0.039814	3.95333	2.68722	5.89851	1	0.301672	8	0.363439	0.185249	3.65563	0.0304527	0.0232876	0.0395407	3.94511	2.65801	5.88667	0.0331502	0	0.449763	0.230376	0.595365	0.0530391	0.0388186	0.0711358	3.61559	2.51439	5.30511
Rv1011	ispE	4-diphosphocytidyl-2-C-methyl-D-erythritol kinase	Probable 4-diphosphocytidyl-2-C-methyl-D-erythritol kinase IspE (CMK) (4-(cytidine-5'-diphospho)-2-C-methyl-D-erythritol kinase)	0.296526	3	0.356419	0.182164	3.18282	0.0278732	0.0213237	0.0358461	3.83852	2.51793	5.80151	0.999995	0.296913	3	0.357262	0.182269	3.16456	0.027807	0.0214079	0.0355398	3.85107	2.54741	5.84559	0.0387654	0	0.368944	0.14879	0.655845	0.0495403	0.0364708	0.0656715	3.416	2.24535	5.27015
Rv1012	Rv1012	hypothetical protein	Hypothetical protein	0.231722	0	0.350442	0.213086	2.25339	0.0414366	0.0251385	0.0801883	4.97344	2.61979	9.81172	0.796654	0.284954	1	0.342886	0.189341	3.42621	0.0375889	0.0247111	0.0579461	5.07194	2.64442	9.95762	0.0296535	0	0.385722	0.311903	0.497077	0.0601662	0.0375088	0.0917708	4.51376	2.40593	8.74343
Rv1013	pks16	long-chain-fatty-acid--CoA ligase	Putative polyketide synthase Pks16	0.0275239	0	0.221976	0.0869214	0.481561	0.0506671	0.0216497	0.0667175	5.24326	3.65468	7.77789	0.0473527	0.286405	5	0.342326	0.184501	2.60143	0.0217229	0.0172985	0.0272765	5.85896	4.06752	8.49635	0.0142938	0	0.218273	0.0831393	0.460542	0.0528518	0.0413253	0.0671116	5.21721	3.62248	7.77192
Rv1014c	pth	peptidyl-tRNA hydrolase	Probable peptidyl-tRNA hydrolase Pth	0.291086	6	0.352933	0.184128	3.82151	0.0343902	0.0247415	0.0464449	5.67438	3.43074	9.5405	0.999993	0.290557	6	0.352187	0.182296	3.84008	0.0343965	0.025033	0.0463319	5.67	3.44077	9.55356	0.0506821	2	0.353451	0.139522	0.709947	0.058554	0.0401812	0.0817835	5.13135	3.17142	8.5736
Rv1015c	rplY	50S ribosomal protein L25	50S ribosomal protein L25 RplY	0.305333	4	0.37004	0.182996	3.7451	0.0315037	0.0233645	0.0421593	6.02742	3.71233	9.97353	1	0.304825	4	0.369453	0.183059	3.73761	0.0316423	0.023426	0.0424347	6.02597	3.66989	9.94435	0.0642351	0	0.461571	0.231469	0.674971	0.0504615	0.0349177	0.0714555	5.36667	3.26993	8.92197
Rv1016c	lpqT	lipoprotein LpqT	Probable conserved lipoprotein LpqT	0.198055	0	0.388212	0.235884	1.47494	0.0375394	0.0227093	0.0705941	5.34288	3.17837	9.0151	0.608817	0.301338	1	0.362263	0.182657	3.16766	0.0300738	0.0218864	0.0402898	5.58401	3.40564	9.4474	0.0369715	0	0.429623	0.31241	0.746077	0.0529969	0.0360044	0.0765765	5.0063	3.02195	8.28095
Rv1017c	prsA	ribose-phosphate pyrophosphokinase	Probable ribose-phosphate pyrophosphokinase PrsA (phosphoribosyl pyrophosphate synthetase) (PRPP synthetase)	0.0214248	0	0.198267	0.0646903	0.62866	0.0375158	0.0260127	0.0517562	3.56064	2.10655	6.03046	3.89658e-05	0.295062	1	0.356365	0.224259	2.50995	0.014655	0.0105009	0.0200713	4.08008	2.44636	6.98943	0.0213165	0	0.197994	0.0651841	0.62703	0.037588	0.0259648	0.0520007	3.56049	2.13528	5.99375
Rv1018c	glmU	bifunctional N-acetylglucosamine-1-phosphate uridyltransferase/glucosamine-1-phosphate acetyltransferase	Probable UDP-N-acetylglucosamine pyrophosphorylase GlmU	0.292004	5	0.349151	0.1706	3.00654	0.0245805	0.0195688	0.0305818	4.76426	3.28061	7.00306	0.998147	0.292541	5	0.348837	0.175216	3.00184	0.0245355	0.0195591	0.0305708	4.74029	3.27522	6.96098	0.0186616	0	0.325597	0.203802	0.563261	0.0508831	0.039588	0.0650657	4.44815	3.16034	6.34063
Rv1019	Rv1019	TetR family transcriptional regulator	Probable transcriptional regulatory protein (probably TetR-family)	0.0117132	0	0.175406	0.116108	0.317545	0.0454741	0.0294366	0.0674618	6.22391	3.23414	11.9807	5.05012e-05	0.280667	0	0.33213	0.209057	2.13097	0.0188524	0.0127128	0.0274878	7.01085	3.66271	13.7934	0.0117259	0	0.175643	0.114406	0.321923	0.0455668	0.0293763	0.0675702	6.26816	3.22253	12.0679
Rv1020	mfd	transcription-repair coupling factor	Probable transcription-repair coupling factor Mfd (TRCF)	0.29395	19	0.353357	0.146557	3.13145	0.0283852	0.0247044	0.0327568	4.64594	3.77573	5.78317	1	0.294148	18	0.353484	0.147277	3.16106	0.0283924	0.0246891	0.032851	4.65607	3.78138	5.77712	0.0262687	0	0.32068	0.0763729	0.66352	0.0578288	0.0497391	0.0673163	4.12957	3.33829	5.14633
Rv1021	Rv1021	nucleoside triphosphate pyrophosphohydrolase	Conserved protein	0.315157	4	0.386106	0.194563	4.13538	0.0227788	0.0171978	0.0299971	3.02529	1.95325	4.66365	1	0.315724	4	0.386891	0.193931	4.05077	0.0226651	0.0168541	0.0299527	3.02166	1.98225	4.66649	0.0842735	0	0.557535	0.406396	0.731008	0.0369988	0.0266875	0.0510741	2.67488	1.74844	4.23508
Rv1022	lpqU	lipoprotein LpqU	Probable conserved lipoprotein LpqU	0.29815	3	0.366757	0.199795	3.63783	0.0264901	0.0190413	0.0365741	4.71531	2.90584	7.85986	0.988546	0.301878	3	0.366259	0.200421	3.75163	0.0262188	0.0188418	0.0356711	4.71014	2.86869	7.98726	0.0330681	0	0.421465	0.224268	0.589078	0.046748	0.0321438	0.0672894	4.45031	2.84974	7.14948
Rv1023	eno	phosphopyruvate hydratase	Probable enolase Eno	0.0846888	0	0.297954	0.179661	0.697274	0.0376411	0.0172427	0.0583374	4.24932	2.80297	6.50467	0.225379	0.293129	3	0.351771	0.1914	2.62821	0.0205244	0.0156942	0.0265216	4.73558	3.08142	7.29607	0.0245105	0	0.283265	0.161882	0.528809	0.044809	0.0337563	0.0593599	4.13995	2.74254	6.2864
Rv1024	Rv1024	hypothetical protein	Possible conserved membrane protein	0.285965	0	0.348326	0.183352	3.31685	0.0295424	0.0215134	0.0428485	7.55912	4.39809	12.7819	0.978537	0.291401	1	0.349392	0.183494	3.38852	0.0292794	0.0214719	0.0398953	7.58446	4.42612	12.9896	0.0477096	0	0.315015	0.1405	0.580177	0.0528064	0.0366618	0.0746399	6.51196	3.78947	11.0382
Rv1025	Rv1025	hypothetical protein	Conserved protein	0.047971	0	0.28188	0.127185	0.62813	0.0535407	0.0268155	0.0801848	4.40435	2.47595	7.80158	0.0807455	0.278245	2	0.331794	0.193276	2.19864	0.0297037	0.0206175	0.0429686	4.79786	2.69951	8.97813	0.0273674	0	0.278274	0.120985	0.629667	0.0562771	0.0381466	0.0804649	4.37262	2.47615	7.73535
Rv1026	Rv1026	hypothetical protein	Conserved protein	0.284683	1	0.383966	0.2213	2.61182	0.0212651	0.0149911	0.0408803	3.71918	2.36432	5.86245	0.892973	0.311024	4	0.376142	0.207288	3.0916	0.0199234	0.0149293	0.0264069	3.75991	2.39188	6.00656	0.0623938	0	0.43442	0.228596	0.746755	0.0369531	0.0260031	0.0514472	3.39679	2.17482	5.23797
Rv1027c	kdpE	transcriptional regulator KdpE	Probable transcriptional regulatory protein KdpE	0.313595	9	0.384509	0.185324	4.26689	0.0286928	0.0211249	0.0380948	4.47179	2.77489	7.22996	1	0.313065	9	0.38348	0.185532	4.10801	0.0288352	0.0211808	0.0386507	4.49355	2.78979	7.28517	0.123867	0	0.539502	0.210488	0.994998	0.0448668	0.0307085	0.0633854	4.06502	2.58654	6.54756
Rv1028c	kdpD	sensor protein KDPD	Probable sensor protein KdpD	0.312511	12	0.379979	0.156857	3.2674	0.0280736	0.0237461	0.0328073	4.73241	3.67692	6.13916	1	0.312834	13	0.380894	0.159135	3.30186	0.0280012	0.0236898	0.0328048	4.73742	3.69004	6.11999	0.0424829	0	0.511518	0.298569	0.710003	0.0472549	0.0387633	0.0572904	4.16773	3.22185	5.36924
Rv1028A	kdpF	hypothetical protein	Probable membrane protein KdpF	0.185733	0	0.407722	0.296803	1.30238	0.0478756	0.0239913	0.0928983	3.46705	1.37327	8.7841	0.449642	0.284895	1	0.342745	0.188058	4.01015	0.0404876	0.0215379	0.0724355	3.46155	1.38945	8.93718	0.0999352	0	0.477362	0.435339	0.588241	0.0548648	0.0268485	0.100997	3.45587	1.34261	8.57186
Rv1029	kdpA	potassium-transporting ATPase subunit A	Probable potassium-transporting ATPase a chain KdpA (potassium-translocating ATPase a chain) (ATP phosphohydrolase [potassium-transporting] a chain) (potassium binding and translocating subunit A)	0.313476	7	0.379176	0.162335	3.27112	0.0288616	0.0236772	0.0353095	4.10729	3.00236	5.59751	1	0.313505	8	0.379653	0.166436	3.29471	0.0288508	0.0235108	0.0352138	4.10723	3.00977	5.5895	0.0418141	0	0.469583	0.279853	0.783016	0.0520119	0.0406393	0.0660658	3.7842	2.8118	5.1485
Rv1030	kdpB	potassium-transporting ATPase subunit B	Probable potassium-transporting P-type ATPase B chain KdpB (potassium-translocating ATPase B chain) (ATP phosphohydrolase [potassium-transporting] B chain) (potassium binding and translocating subunit B)	0.309664	17	0.375481	0.167085	3.62648	0.0280777	0.0233827	0.0335331	5.08268	3.83334	6.78903	1	0.309803	16	0.376048	0.169437	3.64464	0.0280332	0.0232727	0.0335232	5.0797	3.84483	6.82582	0.019073	0	0.492321	0.24986	0.631848	0.0495099	0.0395094	0.0610151	4.52282	3.49076	5.88385
Rv1031	kdpC	potassium-transporting ATPase subunit C	Probable potassium-transporting ATPase C chain KdpC (potassium-translocating ATPase C chain) (ATP phosphohydrolase [potassium-transporting] C chain) (potassium binding and translocating subunit C)	0.307643	2	0.371834	0.191994	3.44185	0.0312238	0.0219324	0.0444232	3.92341	2.44976	6.52177	0.994084	0.309238	2	0.371455	0.189096	3.45315	0.0311496	0.0219327	0.0440777	3.93724	2.45396	6.56555	0.0902131	0	0.531857	0.230983	0.822169	0.0484276	0.032328	0.0701564	3.74254	2.28362	6.17544
Rv1032c	trcS	two component sensor histidine kinase TRCS	Two component sensor histidine kinase TrcS	0.3082	6	0.373783	0.178272	3.27348	0.0216556	0.0171802	0.0271239	4.64576	3.21365	6.83113	1	0.308268	6	0.374132	0.178091	3.26551	0.0216781	0.0171458	0.0273806	4.66077	3.21365	6.85527	0.0407193	0	0.438577	0.230777	0.62278	0.0409168	0.0307801	0.0530888	4.1793	2.8979	6.12291
Rv1033c	trcR	two component transcriptional regulator TRCR	Two component transcriptional regulator TrcR	0.295344	1	0.35769	0.188592	3.84173	0.0269202	0.0190152	0.0373812	6.92325	4.16587	11.7448	0.997335	0.29582	1	0.357556	0.192129	3.82867	0.0268924	0.0192133	0.0364987	6.92864	4.16587	11.6868	0.0195752	0	0.373352	0.137555	0.543359	0.048953	0.0340439	0.0685752	5.86916	3.54905	9.72858
Rv1034c	Rv1034c	transposase	Probable transposase (fragment)	0.321605	5	0.392212	0.197977	4.14036	0.0284544	0.0190489	0.0426151	4.21941	2.30151	7.73042	0.999795	0.321838	5	0.392182	0.198853	4.14072	0.0283505	0.018723	0.0426943	4.18621	2.27192	7.59687	0.282997	0	0.683094	0.35856	0.951954	0.0400222	0.0228007	0.0668705	3.91405	2.1757	6.96848
Rv1035c	Rv1035c	transposase	Probable transposase (fragment)	0.330607	1	0.418723	0.205232	2.62668	0.0251233	0.0172625	0.0359773	5.80168	3.2873	10.3101	0.999987	0.330639	1	0.418429	0.206014	2.61787	0.0251926	0.0173228	0.0361939	5.8007	3.2451	10.4807	0.237072	0	0.632274	0.479438	0.850579	0.0349434	0.0227632	0.0527382	5.07842	2.90047	9.23857
Rv1036c	Rv1036c	truncated IS1560 transposase	Probable IS1560 transposase (fragment)	0.336375	0	0.447318	0.39445	0.526112	0.0565199	0.0233891	0.136216	3.25189	0.896006	11.7344	0.5	0.342296	0	0.4513	0.370862	0.58806	0.0565348	0.0233402	0.138074	3.25651	0.869185	11.2301	0.335747	0	0.448098	0.431732	0.467781	0.0567135	0.0233933	0.135974	3.23913	0.901392	11.7042
Rv1037c	esxI	ESAT-6 like protein ESXI	Putative ESAT-6 like protein EsxI (ESAT-6 like protein 1)	0.333388	0	0.435125	0.388193	0.492381	0.0572034	0.0230462	0.158239	3.30788	0.875906	12.3199	0.5	0.343077	0	0.452982	0.367749	0.552144	0.0571697	0.0232079	0.147951	3.13243	0.80164	10.9748	0.336676	0	0.443441	0.42996	0.461671	0.0579176	0.023234	0.164356	3.52533	0.969185	12.8311
Rv1038c	esxJ	Esat-6 like protein esxJ	ESAT-6 like protein EsxJ (ESAT-6 like protein 2)	0.349439	0	0.4534	0.394304	0.512135	0.0566611	0.0220116	0.146599	3.27171	0.885475	11.1884	0.5	0.345642	0	0.460141	0.370421	0.564066	0.0570085	0.0229668	0.142802	3.30295	0.90068	11.5752	0.349325	0	0.460552	0.435844	0.485866	0.0563943	0.0219578	0.154412	3.26249	0.890405	11.633
Rv1039c	PPE15	PPE family protein	PPE family protein PPE15	0.313251	3	0.383714	0.179105	4.01469	0.024735	0.019298	0.0315891	5.97109	4.13255	8.89791	1	0.313473	3	0.38433	0.178872	3.89441	0.0247158	0.0192995	0.0314321	5.95596	4.06082	8.95145	0.0657481	0	0.49405	0.261945	0.882857	0.0416496	0.030759	0.0552996	5.50684	3.79323	8.17912
Rv1040c	PE8	PE family protein	PE family protein PE8	0.299993	6	0.363829	0.184853	3.29236	0.026799	0.020084	0.0355279	4.51319	2.90957	7.07134	1	0.300168	6	0.363754	0.18658	3.36158	0.0268113	0.0199314	0.0353765	4.50116	2.9004	7.07547	0.0563546	0	0.420733	0.235773	0.734575	0.0467137	0.0341703	0.0638688	4.1524	2.72871	6.53277
Rv1041c	Rv1041c	IS like-2 transposase	Probable is like-2 transposase	0.335812	0	0.441509	0.36232	0.529099	0.0563239	0.0225111	0.146735	3.13692	0.927503	11.0783	0.5	0.338587	0	0.442722	0.312472	0.615293	0.0575096	0.0219918	0.141046	3.20269	0.958963	10.9986	0.336089	0	0.437432	0.4169	0.461961	0.0556135	0.0230052	0.151679	3.08166	0.883296	11.2481
Rv1042c	Rv1042c	IS like-2 transposase	Probable is like-2 transposase	0.3514	0	0.469113	0.413298	0.529298	0.0573606	0.021987	0.150041	2.9917	0.87473	10.2667	0.5	0.344934	0	0.457226	0.362947	0.569254	0.0593567	0.0226438	0.164713	3.06837	0.843531	11.1959	0.343035	0	0.4572	0.44172	0.480814	0.0554377	0.0213274	0.146466	2.94485	0.858201	10.1586
Rv1043c	Rv1043c	hypothetical protein	Conserved hypothetical protein	0.268066	0	0.360288	0.204102	2.71265	0.0238685	0.0169278	0.0487465	3.87549	2.47518	6.12091	0.886758	0.298148	5	0.35733	0.192137	3.25863	0.0221769	0.0168053	0.0294791	3.92783	2.53	6.14789	0.0247874	0	0.384863	0.160747	0.570094	0.0432271	0.0307905	0.059054	3.69657	2.43025	5.81257
Rv1044	Rv1044	hypothetical protein	Conserved hypothetical protein	0.326126	2	0.409125	0.210724	4.70621	0.0225486	0.0161518	0.0322021	7.61804	4.36854	13.8766	0.999999	0.32667	3	0.409696	0.215862	4.79618	0.022527	0.0161287	0.0320208	7.58176	4.25804	13.9161	0.27062	0	0.659603	0.257925	1.09922	0.0308739	0.0206036	0.0460545	6.80912	3.85811	12.2768
Rv1045	Rv1045	hypothetical protein	Hypothetical protein	0.311092	6	0.379419	0.187762	4.06187	0.0282267	0.0216858	0.0369335	4.74517	3.08472	7.4162	0.999998	0.310907	6	0.378687	0.188326	4.09189	0.0282134	0.0214328	0.0370771	4.75728	3.09142	7.33829	0.0747014	0	0.516887	0.224506	0.731987	0.0451106	0.0320627	0.061783	4.13058	2.68475	6.43862
Rv1046c	Rv1046c	hypothetical protein	Hypothetical protein	0.11394	0	0.413893	0.210802	0.894822	0.0464377	0.0262683	0.0728224	4.91363	2.82492	9.07367	0.228641	0.299961	0	0.36426	0.185924	3.05992	0.0330439	0.0234503	0.0456448	5.26746	2.9848	9.45919	0.0579773	0	0.42855	0.20133	0.735338	0.0514071	0.0349552	0.0749661	4.81618	2.74627	8.767
Rv1047	Rv1047	transposase	Probable transposase	0.345365	0	0.453946	0.365336	0.575846	0.0556258	0.0226096	0.144406	3.16551	0.882192	11.1606	0.5	0.346127	0	0.461062	0.301255	0.72422	0.0572776	0.0241576	0.14506	3.11916	0.840905	10.675	0.3398	0	0.448671	0.411906	0.495755	0.0542391	0.0223127	0.144091	3.1889	0.875185	11.4512
Rv1048c	Rv1048c	hypothetical protein	Hypothetical protein	0.324431	9	0.403555	0.179492	4.21277	0.0324811	0.025988	0.0405303	4.88515	3.3833	7.13399	0.999995	0.32555	9	0.405043	0.18021	4.22218	0.0323465	0.0256649	0.0403911	4.89023	3.38843	7.13399	0.174269	12	0.598308	0.268791	5.26307	0.0447599	0.033658	0.0590467	4.46409	3.12943	6.47698
Rv1049	Rv1049	transcriptional repressor	Probable transcriptional repressor protein	0.300669	4	0.359497	0.184651	3.42553	0.0344931	0.0239953	0.0490659	6.22964	3.5247	11.0746	0.999845	0.300109	4	0.359057	0.185023	3.41804	0.0345713	0.0239962	0.0492354	6.20784	3.5072	10.997	0.0548104	0	0.476916	0.314358	0.642582	0.0552738	0.0357419	0.083236	5.79677	3.30385	10.3181
Rv1050	Rv1050	oxidoreductase	Probable oxidoreductase	0.0737824	0	0.358507	0.221759	0.728591	0.0446131	0.0226394	0.064706	5.12778	3.2229	8.2187	0.102922	0.297729	3	0.357843	0.188058	3.19484	0.0250851	0.0184708	0.033128	5.68907	3.58219	9.14759	0.0468679	0	0.360076	0.220085	0.698247	0.0476196	0.034007	0.0656236	5.07419	3.22073	8.05677
Rv1051c	Rv1051c	hypothetical protein	Conserved hypothetical protein	0.316887	5	0.385611	0.190774	3.32994	0.0296871	0.0225982	0.0397964	3.8256	2.44504	6.03917	0.997018	0.317383	5	0.385409	0.190572	3.34923	0.0297201	0.022447	0.0394836	3.80914	2.4383	6.08373	0.210564	0	0.542827	0.216598	1.05717	0.0453747	0.0317953	0.0637598	3.45173	2.2983	5.22829
Rv1052	Rv1052	hypothetical protein	Hypothetical protein	0.323992	1	0.421928	0.227514	3.30607	0.0279212	0.0180646	0.0451744	3.35529	1.81522	6.29664	0.904875	0.324847	2	0.39964	0.203397	3.80961	0.0271086	0.0179581	0.0392336	3.39317	1.81969	6.26635	0.301548	0	0.703506	0.492935	1.00584	0.0371488	0.0231418	0.0579892	3.00918	1.66733	5.55504
Rv1053c	Rv1053c	hypothetical protein	Hypothetical protein	0.308165	2	0.374807	0.186004	3.5692	0.0367909	0.0241131	0.0549519	5.83153	3.01549	11.56	0.999267	0.309086	2	0.376472	0.184995	3.59054	0.0367289	0.024071	0.0546315	5.79011	2.96878	11.6515	0.143001	0	0.592605	0.361861	0.705069	0.0516069	0.0311962	0.0838747	5.04183	2.6814	10.1327
Rv1054	Rv1054	integrase	Probable integrase (fragment)	0.300678	1	0.370498	0.19465	3.9693	0.0330541	0.0210385	0.051169	8.50356	4.18567	18.3245	0.985147	0.304132	1	0.3706	0.191495	4.07108	0.0328581	0.021096	0.0496788	8.53775	4.21269	18.5524	0.113814	0	0.429082	0.205305	1.14744	0.0488655	0.0291634	0.0805373	7.29812	3.62278	14.9232
Rv1055	Rv1055	hypothetical protein	Possible integrase (fragment)	0.362898	0	0.614471	0.396489	1.53409	0.0364274	0.0192857	0.0681392	4.8876	1.90512	12.4948	0.342491	0.324647	0	0.397755	0.202397	3.19094	0.0332659	0.018365	0.0574328	4.92037	2.09252	12.3294	0.389154	0	0.769885	0.553635	1.1031	0.0380918	0.0192137	0.0750366	4.85138	1.90512	12.2767
Rv1056	Rv1056	hypothetical protein	Conserved protein	0.201711	0	0.348955	0.203652	1.41606	0.0360758	0.022349	0.0698273	5.57759	3.38329	9.23497	0.656851	0.293146	1	0.3502	0.18342	2.58957	0.0289573	0.0216567	0.0396613	5.70845	3.48196	9.38437	0.0259329	0	0.347371	0.232529	0.542543	0.0549495	0.0385276	0.0753485	5.23903	3.30194	8.86664
Rv1057	Rv1057	hypothetical protein	Conserved hypothetical protein	0.30171	7	0.36285	0.170244	3.25413	0.0283209	0.0221854	0.0353844	4.3812	3.07532	6.35746	1	0.301694	7	0.362444	0.173476	3.3523	0.028377	0.0223245	0.0357265	4.39573	3.06911	6.37078	0.0249286	0	0.438557	0.284087	0.654428	0.0519511	0.0386815	0.0682433	4.08459	2.8124	5.85506
Rv1058	fadD14	long-chain-fatty-acid--CoA ligase	Probable medium chain fatty-acid-CoA ligase FadD14 (fatty-acid-CoA synthetase) (fatty-acid-CoA synthase)	0.31548	13	0.384437	0.17373	3.9176	0.0248849	0.019709	0.0309541	5.8527	4.08444	8.33833	1	0.315331	12	0.383549	0.173159	3.8215	0.0249154	0.0198221	0.031104	5.86094	4.11439	8.40824	0.0842439	0	0.521469	0.170939	0.86881	0.0424118	0.0323301	0.0549381	5.01406	3.64012	7.08069
Rv1059	Rv1059	hypothetical protein	Conserved protein	0.312703	7	0.376822	0.179717	3.63662	0.0284047	0.0219971	0.03621	4.04945	2.71339	6.05267	0.99998	0.31145	7	0.37576	0.180952	3.65573	0.0285054	0.0220776	0.0363412	4.03757	2.73437	6.05267	0.068309	0	0.459599	0.120464	0.795871	0.0486593	0.0347053	0.0653241	3.64471	2.57055	5.2638
[truncated: 2,901 more rows]
